# Supplementary material for: N-Benzoyl-N′-(1,10-phenanthrolin-5-yl)thio­urea dichloro­methane hemisolvate monohydrate
Source: Acta Crystallogr Sect E Struct Rep Online. 2011 May 14;67(Pt 6):o1397–8. doi: 10.1107/S160053681101734X (PMC3120558; doi:10.1107/S160053681101734X)
Supplement: Supplementary file 1 [file e-67-o1397-sup1.cif]

##############################################################################
#                                                                            #
# This CIF contains the data in a paper accepted for publication in          #
# Acta Crystallographica Section E. It conforms to the requirements of       #
# Notes for Authors for Acta Crystallographica Section E, and has been       #
# peer reviewed under the auspices of the IUCr Commission on Journals.       #
#                                                                            #
# Full details of the Crystallographic Information File format               #
# are given in the paper "The Crystallographic Information File (CIF):       #
# a New Standard Archive File for Crystallography" by S. R. Hall, F. H.      #
# Allen and I. D. Brown [Acta Cryst. (1991), A47, 655-685].                  #
#                                                                            #
# The current version of the core CIF dictionary is obtainable from          #
# ftp://ftp.iucr.org/pub/cif_core.dic.                                       #
#                                                                            #
# Software is freely available for graphical display of the structure(s)     #
# in this CIF. For information consult the CIF software page                 #
# http://www.iucr.org/resources/cif/software.                                #
#                                                                            #
# This file may be used for bona fide research purposes within the           #
# scientific community so long as proper attribution is given to the journal # 
# article from which it was obtained.                                        #
#                                                                            #
##############################################################################
data_global
_audit_creation_method     'form.cif (version 2.0)'
_journal_data_validation_number     ?
_journal_date_recd_electronic     2011-03-01
_journal_date_accepted     2011-05-08
_journal_name_full     'Acta Crystallographica, Section E'
_journal_year     2011
_journal_volume     67
_journal_issue      6
_journal_page_first     o1397
_journal_page_last     o1398
_journal_paper_category     QO
_journal_coeditor_code     FJ2403
_publ_contact_author_name     'Kassim, Mohammad B.'
_publ_contact_author_address
;
     School of Chemical Sciences and Food Technology
     Univeriti  Kebangsaan Malaysia
     UKM 43500 Bangi Selangor. Malaysia
;
_publ_contact_author_email     'mbkassim@ukm.my'
_publ_contact_author_fax     '+603 89215410'
_publ_contact_author_phone     '+603 89213980'
_publ_section_title
;
<i>N</i>-Benzoyl-<i>N</i>'-(1,10-phenanthrolin-5-yl)thiourea dichloromethane
hemisolvate monohydrate
;
loop_
    _publ_author_name
    _publ_author_footnote
    _publ_author_address
    'Mat Rashid, Fatisha Liyana' ?
;
 School of Chemical Sciences and Food Technology
 Faculty of Science and Technology
 Universiti Kebangsaan Malaysia
 43600 Bangi Selangor, Malaysia
;
    'Heng, Lee Yook' ?
;
 School of Chemical Sciences and Food Technology
 Faculty of Science and Technology
 Universiti Kebangsaan Malaysia
 43600 Bangi Selangor, Malaysia
;
    'Daran, Jean-Claude' ?
;
 Laboratoire de Chimie de Coordination
 UPR-CNRS 8241
 205 Route de Narbonne
 F-31077 Toulouse CEDEX
 France
;
    'Kassim, Mohammad B.' ?
;
 School of Chemical Sciences and Food Technology
 Faculty of Science and Technology
 Universiti Kebangsaan Malaysia
 43600 Bangi Selangor, Malaysia
;
data_I
_audit_creation_method     SHELXL-97
_chemical_name_systematic
;
<i>N</i>-Benzoyl-<i>N</i>'-(1,10-phenanthrolin-5-yl)thiourea
dichloromethane hemisolvate monohydrate
;
_chemical_name_common     ?
_chemical_formula_moiety     'C20 H14 N4 O S, 0.5(C H2 Cl2), H2 O'
_chemical_formula_sum     'C20.50 H17 Cl N4 O2 S'
_chemical_formula_iupac     'C20 H14 N4 O S, 0.5C H2 Cl2, H2 O'
_chemical_formula_weight     418.89
_chemical_melting_point     ?
_symmetry_cell_setting     triclinic
_symmetry_space_group_name_H-M     'P -1'
_symmetry_space_group_name_Hall     '-P 1'
loop_
    _symmetry_equiv_pos_as_xyz
    'x, y, z'
    '-x, -y, -z'
_cell_length_a     9.385(5)
_cell_length_b     10.863(5)
_cell_length_c     10.927(5)
_cell_angle_alpha     112.949(5)
_cell_angle_beta     103.984(5)
_cell_angle_gamma     96.641(5)
_cell_volume     967.6(8)
_cell_formula_units_Z     2
_cell_measurement_reflns_used     4905
_cell_measurement_theta_min     2.10
_cell_measurement_theta_max     28.38
_cell_measurement_temperature     298(2)
_exptl_crystal_description     block
_exptl_crystal_colour     colourless
_exptl_crystal_size_max     0.47
_exptl_crystal_size_mid     0.19
_exptl_crystal_size_min     0.14
_exptl_crystal_density_diffrn     1.438
_exptl_crystal_density_meas     ?
_exptl_crystal_density_method     'not measured'
_exptl_crystal_F_000     434
_exptl_absorpt_coefficient_mu     0.331
_exptl_absorpt_correction_type     multi-scan
_exptl_absorpt_process_details     '(SADABS; Bruker, 2000)'
_exptl_absorpt_correction_T_min     0.9163
_exptl_absorpt_correction_T_max     0.9740
_exptl_special_details
;
;
_diffrn_ambient_temperature     298(2)
_diffrn_radiation_type     MoK\a
_diffrn_radiation_wavelength     0.71073
_diffrn_radiation_source     'fine-focus sealed tube'
_diffrn_radiation_monochromator     graphite
_diffrn_measurement_device_type
;
Bruker SMART APEX CCD area-detector
;
_diffrn_measurement_method     \w
_diffrn_detector_area_resol_mean     ?
_diffrn_reflns_number     4400
_diffrn_reflns_av_R_equivalents     0.0144
_diffrn_reflns_av_sigmaI/netI     0.0333
_diffrn_reflns_theta_min     2.09
_diffrn_reflns_theta_max     25.02
_diffrn_reflns_theta_full     25.00
_diffrn_measured_fraction_theta_max     0.958
_diffrn_measured_fraction_theta_full     0.959
_diffrn_reflns_limit_h_min     -11
_diffrn_reflns_limit_h_max     10
_diffrn_reflns_limit_k_min     -7
_diffrn_reflns_limit_k_max     12
_diffrn_reflns_limit_l_min     -12
_diffrn_reflns_limit_l_max     12
_diffrn_standards_number     .
_diffrn_standards_interval_count     .
_diffrn_standards_interval_time     .
_diffrn_standards_decay_%     .
_refine_special_details
;
Refinement of <i>F</i>^2^ against ALL reflections. The weighted <i>R</i>-factor
<i>wR</i> and goodness of fit <i>S</i> are based on <i>F</i>^2^, conventional
<i>R</i>-factors <i>R</i> are based on <i>F</i>, with <i>F</i> set to zero for
negative <i>F</i>^2^. The threshold expression of <i>F</i>^2^ >
\s(<i>F</i>^2^) is used only for calculating <i>R</i>-factors(gt) <i>etc</i>.
and is not relevant to the choice of reflections for refinement.
<i>R</i>-factors based on <i>F</i>^2^ are statistically about twice as large
as those based on <i>F</i>, and <i>R</i>- factors based on ALL data will be
even larger.
;
_reflns_number_total     3254
_reflns_number_gt     2450
_reflns_threshold_expression     I>2\s(I)
_refine_ls_structure_factor_coef     Fsqd
_refine_ls_matrix_type     full
_refine_ls_R_factor_all     0.0644
_refine_ls_R_factor_gt     0.0494
_refine_ls_wR_factor_gt     0.1323
_refine_ls_wR_factor_ref     0.1390
_refine_ls_goodness_of_fit_ref     1.083
_refine_ls_restrained_S_all     1.083
_refine_ls_number_reflns     3254
_refine_ls_number_parameters     244
_refine_ls_number_restraints     0
_refine_ls_hydrogen_treatment     constr
_refine_ls_weighting_scheme     calc
_refine_ls_weighting_details
         'calc w=1/[\s^2^(Fo^2^)+(0.0792P)^2^+0.0787P] where P=(Fo^2^+2Fc^2^)/3'
_atom_sites_solution_hydrogens     geom
_atom_sites_solution_primary     direct
_atom_sites_solution_secondary     difmap
_refine_ls_shift/su_max     0.000
_refine_ls_shift/su_mean     0.000
_refine_diff_density_max     0.276
_refine_diff_density_min     -0.187
_refine_ls_extinction_method     none
_refine_ls_extinction_coef     ?
loop_
    _atom_type_symbol
    _atom_type_description
    _atom_type_scat_dispersion_real
    _atom_type_scat_dispersion_imag
    _atom_type_scat_source
    'C' 'C' 0.0033 0.0016
                         'International Tables Vol C Tables 4.2.6.8 and 6.1.1.4'
    'H' 'H' 0.0000 0.0000
                         'International Tables Vol C Tables 4.2.6.8 and 6.1.1.4'
    'N' 'N' 0.0061 0.0033
                         'International Tables Vol C Tables 4.2.6.8 and 6.1.1.4'
    'O' 'O' 0.0106 0.0060
                         'International Tables Vol C Tables 4.2.6.8 and 6.1.1.4'
    'S' 'S' 0.1246 0.1234
                         'International Tables Vol C Tables 4.2.6.8 and 6.1.1.4'
    'Cl' 'Cl' 0.1484 0.1585
                         'International Tables Vol C Tables 4.2.6.8 and 6.1.1.4'
_computing_data_collection     'SMART (Bruker, 2000)'
_computing_cell_refinement     'SAINT (Bruker, 2000)'
_computing_data_reduction     'SAINT (Bruker, 2000)'
_computing_structure_solution     'SHELXS97 (Sheldrick, 2008)'
_computing_structure_refinement     'SHELXL97 (Sheldrick, 2008)'
_computing_molecular_graphics
;
ORTEPIII (Burnett & Johnson, 1996), ORTEP-3 for Windows (Farrugia,
1997) and
SHELXTL (Sheldrick, 2008)
;
_computing_publication_material
;
SHELXTL (Sheldrick, 2008), PARST (Nardelli, 1995) and PLATON
(Spek, 2009)
;
loop_
    _atom_site_type_symbol
    _atom_site_label
    _atom_site_fract_x
    _atom_site_fract_y
    _atom_site_fract_z
    _atom_site_U_iso_or_equiv
    _atom_site_adp_type
    _atom_site_calc_flag
    _atom_site_refinement_flags
    _atom_site_occupancy
    _atom_site_symmetry_multiplicity
    _atom_site_disorder_assembly
    _atom_site_disorder_group
    C C8 0.1675(2) 0.7038(2) 0.1383(2) 0.0355(5) Uani d . 1 1 . .
    C C7 0.1658(3) 0.4881(2) 0.1675(2) 0.0392(6) Uani d . 1 1 . .
    C C14 0.0884(3) 0.8891(2) 0.3010(2) 0.0376(5) Uani d . 1 1 . .
    C C13 -0.0219(3) 0.9315(2) 0.2377(2) 0.0419(6) Uani d . 1 1 . .
    H H13 -0.0864 0.8715 0.1488 0.050 Uiso calc R 1 1 . .
    C C12 -0.0432(3) 1.0675(2) 0.3038(2) 0.0384(5) Uani d . 1 1 . .
    C C20 0.0499(3) 1.1569(2) 0.4405(2) 0.0359(5) Uani d . 1 1 . .
    C C19 0.1718(3) 1.1125(2) 0.5081(2) 0.0366(5) Uani d . 1 1 . .
    C C15 0.1916(3) 0.9784(2) 0.4377(2) 0.0386(5) Uani d . 1 1 . .
    C C1 0.2387(3) 0.3698(2) 0.1377(2) 0.0374(5) Uani d . 1 1 . .
    C C6 0.3666(3) 0.3676(3) 0.0951(3) 0.0444(6) Uani d . 1 1 . .
    H H6 0.4046 0.4380 0.0751 0.053 Uiso calc R 1 1 . .
    C C5 0.4371(3) 0.2607(3) 0.0825(3) 0.0528(7) Uani d . 1 1 . .
    H H5 0.5231 0.2593 0.0544 0.063 Uiso calc R 1 1 . .
    C C4 0.3802(3) 0.1559(3) 0.1116(3) 0.0521(7) Uani d . 1 1 . .
    H H4 0.4284 0.0843 0.1034 0.063 Uiso calc R 1 1 . .
    C C3 0.2526(3) 0.1569(3) 0.1525(3) 0.0556(7) Uani d . 1 1 . .
    H H3 0.2136 0.0853 0.1704 0.067 Uiso calc R 1 1 . .
    C C2 0.1833(3) 0.2638(2) 0.1669(3) 0.0472(6) Uani d . 1 1 . .
    H H2 0.0983 0.2653 0.1965 0.057 Uiso calc R 1 1 . .
    C C11 -0.1558(3) 1.1162(3) 0.2395(3) 0.0490(6) Uani d . 1 1 . .
    H H11 -0.2178 1.0612 0.1482 0.059 Uiso calc R 1 1 . .
    C C10 -0.1746(3) 1.2442(3) 0.3108(3) 0.0533(7) Uani d . 1 1 . .
    H H10 -0.2479 1.2787 0.2689 0.064 Uiso calc R 1 1 . .
    C C9 -0.0820(3) 1.3217(3) 0.4472(3) 0.0506(7) Uani d . 1 1 . .
    H H9 -0.0988 1.4074 0.4964 0.061 Uiso calc R 1 1 . .
    C C16 0.3117(3) 0.9399(3) 0.5063(3) 0.0470(6) Uani d . 1 1 . .
    H H16 0.3276 0.8523 0.4638 0.056 Uiso calc R 1 1 . .
    C C17 0.4052(3) 1.0305(3) 0.6353(3) 0.0562(7) Uani d . 1 1 . .
    H H17 0.4865 1.0067 0.6814 0.067 Uiso calc R 1 1 . .
    C C18 0.3767(3) 1.1599(3) 0.6968(3) 0.0550(7) Uani d . 1 1 . .
    H H18 0.4411 1.2211 0.7852 0.066 Uiso calc R 1 1 . .
    N N1 0.1038(2) 0.75069(19) 0.2384(2) 0.0462(5) Uani d . 1 1 . .
    H H1A 0.0695 0.6940 0.2674 0.055 Uiso calc R 1 1 . .
    N N2 0.1897(2) 0.57097(18) 0.1030(2) 0.0384(5) Uani d . 1 1 . .
    H H2A 0.2221 0.5371 0.0325 0.046 Uiso calc R 1 1 . .
    N N3 0.2644(2) 1.2012(2) 0.6378(2) 0.0475(5) Uani d . 1 1 . .
    N N4 0.0287(2) 1.2829(2) 0.5128(2) 0.0462(5) Uani d . 1 1 . .
    O O1 0.0911(2) 0.51100(18) 0.2479(2) 0.0574(5) Uani d . 1 1 . .
    S S1 0.22322(8) 0.79160(7) 0.05756(7) 0.0509(2) Uani d . 1 1 . .
    O O2W 0.2509(2) 0.46575(19) -0.1633(2) 0.0658(6) Uani d . 1 1 . .
    H H1W 0.2519 0.3976 -0.2352 0.099 Uiso d R 1 1 . .
    H H2W 0.1823 0.5024 -0.1909 0.099 Uiso d R 1 1 . .
loop_
    _atom_site_aniso_label
    _atom_site_aniso_U_11
    _atom_site_aniso_U_22
    _atom_site_aniso_U_33
    _atom_site_aniso_U_12
    _atom_site_aniso_U_13
    _atom_site_aniso_U_23
    C8 0.0397(12) 0.0285(11) 0.0331(12) 0.0102(9) 0.0112(10) 0.0075(9)
    C7 0.0467(14) 0.0288(12) 0.0386(13) 0.0088(10) 0.0173(11) 0.0089(10)
    C14 0.0492(14) 0.0276(11) 0.0418(13) 0.0106(10) 0.0272(11) 0.0128(10)
    C13 0.0523(15) 0.0341(12) 0.0350(13) 0.0085(11) 0.0179(11) 0.0087(10)
    C12 0.0489(14) 0.0342(12) 0.0376(13) 0.0121(10) 0.0224(11) 0.0151(11)
    C20 0.0448(13) 0.0286(11) 0.0373(13) 0.0088(10) 0.0204(10) 0.0129(10)
    C19 0.0430(13) 0.0314(11) 0.0378(13) 0.0075(10) 0.0205(10) 0.0131(10)
    C15 0.0480(14) 0.0357(12) 0.0430(13) 0.0132(10) 0.0272(11) 0.0195(11)
    C1 0.0448(13) 0.0295(11) 0.0347(12) 0.0089(10) 0.0132(10) 0.0101(10)
    C6 0.0443(14) 0.0456(14) 0.0506(15) 0.0134(11) 0.0194(12) 0.0247(12)
    C5 0.0499(15) 0.0639(17) 0.0500(15) 0.0254(13) 0.0205(12) 0.0239(14)
    C4 0.0623(17) 0.0432(14) 0.0516(16) 0.0266(12) 0.0155(13) 0.0187(12)
    C3 0.0677(18) 0.0408(14) 0.0679(18) 0.0191(13) 0.0272(15) 0.0279(14)
    C2 0.0545(15) 0.0352(13) 0.0558(16) 0.0126(11) 0.0265(13) 0.0176(12)
    C11 0.0552(16) 0.0505(15) 0.0403(14) 0.0159(12) 0.0124(12) 0.0194(12)
    C10 0.0619(17) 0.0511(16) 0.0582(17) 0.0276(13) 0.0226(14) 0.0289(14)
    C9 0.0629(17) 0.0386(13) 0.0566(17) 0.0225(12) 0.0263(14) 0.0197(13)
    C16 0.0527(15) 0.0452(14) 0.0556(16) 0.0205(12) 0.0286(13) 0.0250(13)
    C17 0.0478(15) 0.0695(19) 0.0607(18) 0.0216(14) 0.0183(13) 0.0345(16)
    C18 0.0511(16) 0.0588(17) 0.0458(15) 0.0110(13) 0.0117(12) 0.0160(13)
    N1 0.0699(14) 0.0278(10) 0.0503(12) 0.0157(9) 0.0354(11) 0.0155(9)
    N2 0.0488(12) 0.0315(10) 0.0372(11) 0.0155(8) 0.0204(9) 0.0112(9)
    N3 0.0485(12) 0.0442(12) 0.0432(12) 0.0098(10) 0.0151(10) 0.0122(10)
    N4 0.0589(13) 0.0325(10) 0.0487(12) 0.0184(9) 0.0243(10) 0.0125(9)
    O1 0.0855(13) 0.0415(10) 0.0681(13) 0.0283(9) 0.0510(11) 0.0274(9)
    S1 0.0700(5) 0.0451(4) 0.0598(4) 0.0279(3) 0.0388(4) 0.0303(3)
    O2W 0.0810(14) 0.0525(11) 0.0523(11) 0.0243(10) 0.0246(10) 0.0067(9)
_geom_special_details
;
All e.s.d.'s (except the e.s.d. in the dihedral angle between two l.s. planes)
are estimated using the full covariance matrix. The cell e.s.d.'s are taken
into account individually in the estimation of e.s.d.'s in distances, angles
and torsion angles; correlations between e.s.d.'s in cell parameters are only
used when they are defined by crystal symmetry. An approximate (isotropic)
treatment of cell e.s.d.'s is used for estimating e.s.d.'s involving l.s.
planes.
;
loop_
    _geom_bond_atom_site_label_1
    _geom_bond_atom_site_label_2
    _geom_bond_site_symmetry_2
    _geom_bond_distance
    _geom_bond_publ_flag
    C8 N1 . 1.329(3) ?
    C8 N2 . 1.395(3) ?
    C8 S1 . 1.651(2) ?
    C7 O1 . 1.222(3) ?
    C7 N2 . 1.372(3) ?
    C7 C1 . 1.486(3) ?
    C14 C13 . 1.331(3) ?
    C14 N1 . 1.431(3) ?
    C14 C15 . 1.437(3) ?
    C13 C12 . 1.432(3) ?
    C13 H13 . 0.9300 ?
    C12 C11 . 1.397(4) ?
    C12 C20 . 1.407(3) ?
    C20 N4 . 1.354(3) ?
    C20 C19 . 1.444(3) ?
    C19 N3 . 1.355(3) ?
    C19 C15 . 1.416(3) ?
    C15 C16 . 1.398(3) ?
    C1 C6 . 1.388(3) ?
    C1 C2 . 1.388(3) ?
    C6 C5 . 1.379(4) ?
    C6 H6 . 0.9300 ?
    C5 C4 . 1.381(4) ?
    C5 H5 . 0.9300 ?
    C4 C3 . 1.375(4) ?
    C4 H4 . 0.9300 ?
    C3 C2 . 1.371(4) ?
    C3 H3 . 0.9300 ?
    C2 H2 . 0.9300 ?
    C11 C10 . 1.360(4) ?
    C11 H11 . 0.9300 ?
    C10 C9 . 1.383(4) ?
    C10 H10 . 0.9300 ?
    C9 N4 . 1.322(3) ?
    C9 H9 . 0.9300 ?
    C16 C17 . 1.358(4) ?
    C16 H16 . 0.9300 ?
    C17 C18 . 1.391(4) ?
    C17 H17 . 0.9300 ?
    C18 N3 . 1.317(3) ?
    C18 H18 . 0.9300 ?
    N1 H1A . 0.8600 ?
    N2 H2A . 0.8600 ?
    O2W H1W . 0.8472 ?
    O2W H2W . 0.8513 ?
loop_
    _geom_angle_atom_site_label_1
    _geom_angle_atom_site_label_2
    _geom_angle_atom_site_label_3
    _geom_angle_site_symmetry_1
    _geom_angle_site_symmetry_3
    _geom_angle
    _geom_angle_publ_flag
    N1 C8 N2 . . 116.0(2) ?
    N1 C8 S1 . . 124.83(17) ?
    N2 C8 S1 . . 119.18(17) ?
    O1 C7 N2 . . 122.2(2) ?
    O1 C7 C1 . . 121.1(2) ?
    N2 C7 C1 . . 116.7(2) ?
    C13 C14 N1 . . 121.2(2) ?
    C13 C14 C15 . . 121.4(2) ?
    N1 C14 C15 . . 117.4(2) ?
    C14 C13 C12 . . 121.3(2) ?
    C14 C13 H13 . . 119.3 ?
    C12 C13 H13 . . 119.3 ?
    C11 C12 C20 . . 117.5(2) ?
    C11 C12 C13 . . 122.8(2) ?
    C20 C12 C13 . . 119.7(2) ?
    N4 C20 C12 . . 122.7(2) ?
    N4 C20 C19 . . 118.2(2) ?
    C12 C20 C19 . . 119.1(2) ?
    N3 C19 C15 . . 121.9(2) ?
    N3 C19 C20 . . 118.7(2) ?
    C15 C19 C20 . . 119.4(2) ?
    C16 C15 C19 . . 117.6(2) ?
    C16 C15 C14 . . 123.4(2) ?
    C19 C15 C14 . . 119.0(2) ?
    C6 C1 C2 . . 119.3(2) ?
    C6 C1 C7 . . 122.8(2) ?
    C2 C1 C7 . . 117.6(2) ?
    C5 C6 C1 . . 119.9(2) ?
    C5 C6 H6 . . 120.1 ?
    C1 C6 H6 . . 120.1 ?
    C6 C5 C4 . . 120.0(2) ?
    C6 C5 H5 . . 120.0 ?
    C4 C5 H5 . . 120.0 ?
    C3 C4 C5 . . 120.4(2) ?
    C3 C4 H4 . . 119.8 ?
    C5 C4 H4 . . 119.8 ?
    C2 C3 C4 . . 119.8(3) ?
    C2 C3 H3 . . 120.1 ?
    C4 C3 H3 . . 120.1 ?
    C3 C2 C1 . . 120.7(2) ?
    C3 C2 H2 . . 119.7 ?
    C1 C2 H2 . . 119.7 ?
    C10 C11 C12 . . 119.8(2) ?
    C10 C11 H11 . . 120.1 ?
    C12 C11 H11 . . 120.1 ?
    C11 C10 C9 . . 118.3(2) ?
    C11 C10 H10 . . 120.8 ?
    C9 C10 H10 . . 120.8 ?
    N4 C9 C10 . . 124.8(2) ?
    N4 C9 H9 . . 117.6 ?
    C10 C9 H9 . . 117.6 ?
    C17 C16 C15 . . 119.9(2) ?
    C17 C16 H16 . . 120.0 ?
    C15 C16 H16 . . 120.0 ?
    C16 C17 C18 . . 118.5(3) ?
    C16 C17 H17 . . 120.7 ?
    C18 C17 H17 . . 120.7 ?
    N3 C18 C17 . . 124.2(3) ?
    N3 C18 H18 . . 117.9 ?
    C17 C18 H18 . . 117.9 ?
    C8 N1 C14 . . 124.39(19) ?
    C8 N1 H1A . . 117.8 ?
    C14 N1 H1A . . 117.8 ?
    C7 N2 C8 . . 127.66(19) ?
    C7 N2 H2A . . 116.2 ?
    C8 N2 H2A . . 116.2 ?
    C18 N3 C19 . . 117.9(2) ?
    C9 N4 C20 . . 116.8(2) ?
    H1W O2W H2W . . 106.6 ?
loop_
    _geom_hbond_atom_site_label_D
    _geom_hbond_atom_site_label_H
    _geom_hbond_atom_site_label_A
    _geom_hbond_site_symmetry_A
    _geom_hbond_distance_DH
    _geom_hbond_distance_HA
    _geom_hbond_distance_DA
    _geom_hbond_angle_DHA
    N1 H1A O1 . 0.86 1.96 2.636(3) 135
    N2 H2A O2W . 0.86 2.07 2.910(3) 165
    O2W H1W N3 1_544 0.85 2.08 2.889(3) 160
    O2W H2W O1 2_565 0.85 2.46 3.187(3) 144
    C9 H9 O1 2_576 0.93 2.56 3.140(4) 121
    C2 H2 Cg2 1_545 0.93 2.99 3.806(4) 147
    C13 H13 Cg3 2_565 0.93 2.88 3.796(3) 168
_iucr_refine_instructions_details
;
TITL nhd11bm in P1
CELL  0.71073   9.3850  10.8630  10.9270  112.949  103.984   96.641
ZERR     2.00   0.0050   0.0050   0.0050    0.005    0.005    0.005
LATT   1
SFAC  C    H    N    O    S
UNIT  40   32   8    4    2
MERG   2
SHEL 40 0.84
FMAP   2    1   60
PLAN    5
SIZE     0.14   0.19   0.47
EQIV $1 x, y-1, z-1
EQIV $2  -x, -y+1, -z
HTAB N1 O1
HTAB N2 O2W
HTAB O2W N3_$1
HTAB O2W O1_$2
ACTA    50.00
BOND   $H
L.S.   5
TEMP    25.00
WGHT    0.079200    0.078700
FVAR       7.22749
C8    1    0.167533    0.703769    0.138280    11.00000    0.03966    0.02850 =
         0.03312    0.00750    0.01120    0.01020
C7    1    0.165829    0.488108    0.167512    11.00000    0.04670    0.02877 =
         0.03864    0.00890    0.01734    0.00880
C14   1    0.088379    0.889131    0.300963    11.00000    0.04918    0.02765 =
         0.04180    0.01285    0.02716    0.01056
C13   1   -0.021894    0.931476    0.237712    11.00000    0.05227    0.03412 =
         0.03503    0.00867    0.01794    0.00849
AFIX  43
H13   2   -0.086365    0.871535    0.148842    11.00000   -1.20000
AFIX   0
C12   1   -0.043190    1.067495    0.303818    11.00000    0.04892    0.03424 =
         0.03758    0.01515    0.02244    0.01208
C20   1    0.049923    1.156909    0.440499    11.00000    0.04483    0.02860 =
         0.03727    0.01289    0.02035    0.00877
C19   1    0.171816    1.112506    0.508108    11.00000    0.04295    0.03144 =
         0.03777    0.01310    0.02053    0.00747
C15   1    0.191592    0.978415    0.437667    11.00000    0.04804    0.03573 =
         0.04303    0.01952    0.02723    0.01325
C1    1    0.238650    0.369811    0.137706    11.00000    0.04478    0.02949 =
         0.03468    0.01007    0.01316    0.00891
C6    1    0.366553    0.367560    0.095111    11.00000    0.04431    0.04558 =
         0.05061    0.02470    0.01941    0.01340
AFIX  43
H6    2    0.404600    0.437961    0.075119    11.00000   -1.20000
AFIX   0
C5    1    0.437103    0.260731    0.082492    11.00000    0.04987    0.06391 =
         0.05005    0.02387    0.02052    0.02538
AFIX  43
H5    2    0.523088    0.259275    0.054368    11.00000   -1.20000
AFIX   0
C4    1    0.380180    0.155908    0.111580    11.00000    0.06227    0.04320 =
         0.05159    0.01868    0.01552    0.02661
AFIX  43
H4    2    0.428354    0.084260    0.103436    11.00000   -1.20000
AFIX   0
C3    1    0.252640    0.156885    0.152529    11.00000    0.06766    0.04085 =
         0.06794    0.02789    0.02717    0.01913
AFIX  43
H3    2    0.213581    0.085281    0.170421    11.00000   -1.20000
AFIX   0
C2    1    0.183297    0.263791    0.166874    11.00000    0.05448    0.03519 =
         0.05577    0.01758    0.02647    0.01258
AFIX  43
H2    2    0.098283    0.265288    0.196458    11.00000   -1.20000
AFIX   0
C11   1   -0.155820    1.116189    0.239492    11.00000    0.05525    0.05049 =
         0.04026    0.01937    0.01242    0.01589
AFIX  43
H11   2   -0.217776    1.061244    0.148173    11.00000   -1.20000
AFIX   0
C10   1   -0.174608    1.244190    0.310803    11.00000    0.06194    0.05108 =
         0.05819    0.02889    0.02261    0.02756
AFIX  43
H10   2   -0.247923    1.278688    0.268879    11.00000   -1.20000
AFIX   0
C9    1   -0.081976    1.321741    0.447190    11.00000    0.06294    0.03861 =
         0.05656    0.01973    0.02628    0.02254
AFIX  43
H9    2   -0.098763    1.407439    0.496354    11.00000   -1.20000
AFIX   0
C16   1    0.311730    0.939912    0.506333    11.00000    0.05267    0.04520 =
         0.05562    0.02495    0.02859    0.02051
AFIX  43
H16   2    0.327617    0.852331    0.463791    11.00000   -1.20000
AFIX   0
C17   1    0.405242    1.030547    0.635257    11.00000    0.04777    0.06950 =
         0.06066    0.03449    0.01833    0.02165
AFIX  43
H17   2    0.486516    1.006666    0.681366    11.00000   -1.20000
AFIX   0
C18   1    0.376718    1.159857    0.696755    11.00000    0.05105    0.05879 =
         0.04581    0.01602    0.01168    0.01103
AFIX  43
H18   2    0.441067    1.221077    0.785207    11.00000   -1.20000
AFIX   0
N1    3    0.103799    0.750686    0.238357    11.00000    0.06994    0.02776 =
         0.05029    0.01552    0.03538    0.01567
AFIX  43
H1A   2    0.069517    0.694027    0.267450    11.00000   -1.20000
AFIX   0
N2    3    0.189678    0.570974    0.103000    11.00000    0.04875    0.03145 =
         0.03724    0.01124    0.02043    0.01546
AFIX  43
H2A   2    0.222101    0.537086    0.032501    11.00000   -1.20000
AFIX   0
N3    3    0.264430    1.201156    0.637758    11.00000    0.04851    0.04423 =
         0.04325    0.01221    0.01509    0.00979
N4    3    0.028719    1.282940    0.512797    11.00000    0.05886    0.03247 =
         0.04869    0.01250    0.02426    0.01839
O1    4    0.091121    0.511005    0.247921    11.00000    0.08551    0.04149 =
         0.06812    0.02738    0.05100    0.02830
S1    5    0.223216    0.791604    0.057560    11.00000    0.06998    0.04510 =
         0.05980    0.03030    0.03875    0.02792
O2W   4    0.250904    0.465747   -0.163267    11.00000    0.08105    0.05249 =
         0.05229    0.00668    0.02462    0.02427
AFIX   3
H1W   2    0.251948    0.397597   -0.235217    11.00000   -1.50000
H2W   2    0.182251    0.502445   -0.190937    11.00000   -1.50000
HKLF    4
REM  nhd11bm in P1
REM R1 =  0.0494 for   2450 Fo > 4sig(Fo)  and  0.0644 for all   3254 data
REM    244 parameters refined using      0 restraints
END
WGHT      0.0789      0.0820
REM Highest difference peak  0.276,  deepest hole -0.187,  1-sigma level  0.048
Q1    1   0.1168  0.7421  0.0085  11.00000  0.05    0.28
Q2    1   0.2351  0.7514  0.1258  11.00000  0.05    0.22
Q3    1   0.1686  0.9406  0.3580  11.00000  0.05    0.22
Q4    1   0.1806  0.5599  0.3030  11.00000  0.05    0.20
Q5    1  -0.0613  1.1020  0.2633  11.00000  0.05    0.19
;
