# Supplementary material for: N-Benzoyl-N′-(1,10-phenanthrolin-5-yl)thio­urea dichloro­methane hemisolvate monohydrate
Source: Acta Crystallogr Sect E Struct Rep Online. 2011 May 14;67(Pt 6):o1397–8. doi: 10.1107/S160053681101734X (PMC3120558; doi:10.1107/S160053681101734X)
Supplement: Supplementary file 2 [file e-67-o1397-Isup2.hkl]

#
# h,k,l, Fc-squared, Fo-squared, sigma(Fo-squared) and status flag
#
data_I
_shelx_title ' nhd11bm in P1'
_shelx_refln_list_code          4
_shelx_F_calc_maximum      112.10
_exptl_crystal_F_000       392.00
_reflns_d_resolution_high  0.8402
 
loop_
 _symmetry_equiv_pos_as_xyz
 'x, y, z'
 '-x, -y, -z'
 
_cell_length_a     9.3850
_cell_length_b    10.8630
_cell_length_c    10.9270
_cell_angle_alpha 112.949
_cell_angle_beta  103.984
_cell_angle_gamma  96.641
 
_shelx_F_squared_multiplier     1.000
 
loop_
 _refln_index_h
 _refln_index_k
 _refln_index_l
 _refln_F_squared_calc
 _refln_F_squared_meas
 _refln_F_squared_sigma
 _refln_observed_status
   1   0   0     7246.53     7067.46     24.18 o
   2   0   0     3290.87     3299.23     10.24 o
   3   0   0     1009.34     1121.47     33.59 o
   4   0   0       15.66       11.91      4.29 o
   5   0   0      865.98      916.83     12.82 o
   6   0   0       80.85       73.04      3.14 o
   7   0   0       94.41       79.99      4.69 o
   8   0   0       10.96       13.99      3.10 o
   9   0   0       32.22       30.51      3.66 o
 -10   1   0        0.00        1.00      5.59 o
  -9   1   0       30.49       37.36      5.76 o
  -8   1   0       59.70       94.99      7.25 o
  -7   1   0        0.24        7.96      1.80 o
  -6   1   0       62.25       71.41      4.23 o
  -5   1   0      367.96      420.03      8.10 o
  -4   1   0       58.40       53.19      2.01 o
  -3   1   0      843.03      827.83     18.95 o
  -2   1   0     2480.53     2675.50     59.30 o
  -1   1   0       75.55       40.77      4.96 o
   0   1   0     1207.34     1229.48      1.21 o
   1   1   0        4.08        0.61      6.73 o
   2   1   0     6062.96     6228.15     58.47 o
   3   1   0      118.89      100.01      6.73 o
   4   1   0       20.32       19.04      3.23 o
   5   1   0        5.92        6.81      1.65 o
   6   1   0        1.88        1.84      2.34 o
   7   1   0       11.09        9.17      3.22 o
   8   1   0      115.32      125.16      6.39 o
   9   1   0       73.42       74.67      5.23 o
  10   1   0        6.91        9.11      4.06 o
 -10   2   0        5.02       11.18      5.15 o
  -9   2   0       20.12       27.85      4.06 o
  -8   2   0       19.31       16.33      3.10 o
  -7   2   0       23.40       25.32      4.36 o
  -6   2   0       63.28       65.98      2.22 o
  -5   2   0       88.37       85.56      1.86 o
  -4   2   0      106.80      104.10      6.49 o
  -3   2   0      815.08      867.29     17.67 o
  -2   2   0       26.57       27.54      1.32 o
  -1   2   0       34.79       45.88      2.53 o
   0   2   0      820.96      832.44      7.81 o
   1   2   0        0.51        2.10      1.22 o
   2   2   0       46.21       52.84      2.70 o
   3   2   0       62.95       54.16      2.56 o
   4   2   0       13.43       14.23      1.13 o
   5   2   0        1.73        1.45      1.27 o
   6   2   0       12.94       10.76      1.79 o
   7   2   0        1.64        0.88      2.24 o
   8   2   0       67.29       75.35      4.88 o
   9   2   0        0.62        0.10      3.18 o
 -10   3   0        9.79       22.93      5.01 o
  -9   3   0       38.17       50.55      4.50 o
  -8   3   0       92.26       96.29      4.61 o
  -7   3   0       51.91       58.03      5.11 o
  -6   3   0      407.01      398.29     12.58 o
  -5   3   0        0.05        0.00      3.23 o
  -4   3   0      329.98      304.56      2.55 o
  -3   3   0       12.28       16.04      5.61 o
  -2   3   0     1225.42     1284.51     31.08 o
  -1   3   0       77.73       81.67      1.67 o
   0   3   0     1883.01     1880.16     11.45 o
   1   3   0      580.28      614.76     11.90 o
   2   3   0      713.39      704.68     12.36 o
   3   3   0      296.04      293.50      2.99 o
   4   3   0       28.89       29.03      2.53 o
   5   3   0        2.73        1.49      1.45 o
   6   3   0        4.46        6.07      1.63 o
   7   3   0       89.36      101.44      5.23 o
   8   3   0        1.95        4.44      3.16 o
   9   3   0        1.78        0.25      3.43 o
 -10   4   0      114.37      115.72      7.27 o
  -9   4   0        5.70        9.13      3.18 o
  -8   4   0      176.60      172.09      6.55 o
  -7   4   0       48.16       49.42      3.71 o
  -6   4   0       67.61       68.89      2.74 o
  -5   4   0       30.01       28.67      3.92 o
  -4   4   0      232.94      238.62      9.59 o
  -3   4   0     1170.07     1219.53     11.16 o
  -2   4   0        0.92        3.17      2.21 o
  -1   4   0        0.15        2.50      2.52 o
   0   4   0      709.39      731.34      8.41 o
   1   4   0      486.05      524.47     13.36 o
   2   4   0      116.43      108.71      6.09 o
   3   4   0      184.57      191.15      1.87 o
   4   4   0      415.30      415.68      4.61 o
   5   4   0        6.84        6.39      2.04 o
   6   4   0       22.82       25.16      2.54 o
   7   4   0        3.40        3.21      2.00 o
   8   4   0        0.81        1.15      2.89 o
   9   4   0        6.08        6.11      4.13 o
 -10   5   0       21.63       21.95      4.02 o
  -9   5   0       22.92       30.32      4.06 o
  -8   5   0      154.00      152.32      5.82 o
  -7   5   0       88.03       79.89      3.71 o
  -6   5   0      527.56      520.04     11.83 o
  -5   5   0      472.05      444.70      9.78 o
  -4   5   0      250.63      235.27      6.28 o
  -3   5   0       27.76       45.67      4.48 o
  -2   5   0     1395.24     1576.24     18.13 o
  -1   5   0     3725.05     4377.25     48.55 o
   0   5   0      156.41      177.00      4.00 o
   1   5   0       22.96       21.41      3.18 o
   2   5   0      363.23      366.52      6.52 o
   3   5   0        0.05        0.31      1.93 o
   4   5   0      200.03      210.45      5.75 o
   5   5   0       19.59       23.17      1.72 o
   6   5   0        0.40        2.31      1.77 o
   7   5   0       33.49       32.59      2.92 o
   8   5   0        4.31        1.51      3.27 o
 -10   6   0       52.86       58.20      4.88 o
  -9   6   0       18.82       23.12      3.81 o
  -8   6   0      119.80      117.90      6.18 o
  -7   6   0      182.31      141.89      6.68 o
  -6   6   0      523.96      512.82      9.28 o
  -5   6   0      194.41      174.73      7.58 o
  -4   6   0       10.44        8.19      2.23 o
  -3   6   0      709.84      726.56      7.41 o
  -2   6   0       51.74       50.24      1.52 o
  -1   6   0      372.17      395.20      6.75 o
   0   6   0        1.40        2.63      1.31 o
   1   6   0        1.40        0.93      1.44 o
   2   6   0        1.54        9.10      1.55 o
   3   6   0       16.62       12.80      1.77 o
   4   6   0       39.37       40.07      2.54 o
   5   6   0        6.56        9.41      2.73 o
   6   6   0        0.00        0.88      2.58 o
   7   6   0        3.29        3.56      3.10 o
 -10   7   0        0.98        2.91      3.39 o
  -9   7   0       15.32       23.56      3.48 o
  -8   7   0        0.11        1.36      2.64 o
  -7   7   0        8.22       10.09      2.60 o
  -6   7   0       30.94       27.29      2.60 o
  -5   7   0       21.82       18.60      2.77 o
  -4   7   0       35.91       26.47      3.08 o
  -3   7   0        1.04        1.29      2.17 o
  -2   7   0       73.69       68.11      3.95 o
  -1   7   0        0.60        0.37      1.72 o
   0   7   0       46.74       38.16      3.07 o
   1   7   0       11.35        6.96      1.66 o
   2   7   0       74.76       75.90      3.80 o
   3   7   0       51.87       63.49      2.55 o
   4   7   0      133.34      128.28      4.33 o
   5   7   0        1.95        1.67      2.55 o
   6   7   0       28.70       24.31      3.75 o
   7   7   0       23.39       24.96      4.56 o
  -9   8   0        0.46        0.75      3.27 o
  -8   8   0       13.34       20.33      3.92 o
  -7   8   0       16.72       14.74      2.76 o
  -6   8   0      132.11      140.60      4.32 o
  -5   8   0       53.69       47.62      2.35 o
  -4   8   0      137.39      145.56      4.73 o
  -3   8   0        3.20        2.88      1.95 o
  -2   8   0        7.67        7.69      2.37 o
  -1   8   0       68.34       70.34      2.48 o
   0   8   0       16.32       18.55      2.73 o
   1   8   0       19.37       20.27      2.80 o
   2   8   0        0.11        0.04      2.06 o
   3   8   0      242.40      215.84      9.00 o
   4   8   0      153.79      164.82      6.30 o
   5   8   0       36.67       35.33      4.79 o
   6   8   0       11.27       12.40      3.85 o
  -8   9   0        7.10       13.44      2.79 o
  -7   9   0       38.52       41.39      3.57 o
  -6   9   0       47.31       35.50      4.13 o
  -5   9   0       25.26       30.82      2.80 o
  -4   9   0       45.83       32.94      2.38 o
  -3   9   0      411.59      348.13      6.36 o
  -2   9   0      184.57      160.71      4.82 o
  -1   9   0      167.12      175.23      5.13 o
   0   9   0       27.41       29.26      2.96 o
   1   9   0      133.47      138.75      6.39 o
   2   9   0       34.79       38.18      4.52 o
   3   9   0       32.75       34.20      3.60 o
   4   9   0       12.59       18.83      3.45 o
  -7  10   0        7.06       10.21      2.44 o
  -6  10   0       91.26       86.30      4.40 o
  -5  10   0        9.52        7.97      3.23 o
  -4  10   0       96.42       98.01      3.47 o
  -3  10   0       22.79       24.67      3.75 o
  -2  10   0      149.51      124.13      4.49 o
  -1  10   0       83.67       71.17      6.76 o
   0  10   0        0.34        3.18      2.58 o
   1  10   0      235.56      260.02      8.86 o
   2  10   0        0.50        0.11      3.12 o
   3  10   0       53.38       50.15      5.07 o
  -6  11   0       26.89       22.87      2.98 o
  -5  11   0        0.25        2.94      2.40 o
  -4  11   0       50.09       49.53      3.65 o
  -3  11   0        5.76       11.67      6.76 o
  -2  11   0        2.32        6.47      3.46 o
  -1  11   0       26.84       23.27      4.12 o
   0  11   0        0.03        0.15      3.10 o
   1  11   0        0.27        0.19      3.16 o
   1 -12   1       29.49       37.65      5.07 o
   2 -12   1        6.97       11.12      4.08 o
   3 -12   1        0.02        4.23      3.45 o
   4 -12   1       31.84       33.07      4.38 o
  -2 -11   1        0.05        3.48      3.73 o
  -1 -11   1        9.72       11.22      3.56 o
   0 -11   1       24.31       32.44      4.17 o
   1 -11   1      104.38      100.43      5.36 o
   2 -11   1       23.39       22.30      4.00 o
   3 -11   1       29.11       28.35      3.05 o
   4 -11   1        0.64        0.60      2.06 o
   5 -11   1       30.82       32.57      2.82 o
   6 -11   1        0.00        0.95      2.51 o
  -4 -10   1       18.69       17.05      4.25 o
  -3 -10   1        2.18        0.10      2.83 o
  -2 -10   1        7.34        7.75      3.14 o
  -1 -10   1      108.80      112.56      6.11 o
   0 -10   1       18.93       15.27      3.35 o
   1 -10   1       55.86       55.87      4.64 o
   2 -10   1        1.94        3.19      1.86 o
   3 -10   1       51.78       43.51      2.64 o
   4 -10   1      124.80      120.45      4.51 o
   5 -10   1        2.76        1.21      2.16 o
   6 -10   1        7.17        4.13      2.52 o
   7 -10   1        1.19        4.34      2.70 o
   8 -10   1        1.34        7.25      2.96 o
  -5  -9   1       49.17       55.24      5.01 o
  -4  -9   1      298.29      302.28     10.87 o
  -3  -9   1      118.86      122.69      5.57 o
  -2  -9   1      110.54      121.06      5.32 o
  -1  -9   1      272.85      291.92      9.97 o
   0  -9   1       79.97       81.55      3.93 o
   1  -9   1      560.07      569.98      7.99 o
   2  -9   1        9.32       12.01      1.66 o
   3  -9   1      142.49      118.40      3.98 o
   4  -9   1        2.17        0.39      1.67 o
   5  -9   1      103.89      103.55      4.06 o
   6  -9   1       76.47       73.27      3.10 o
   7  -9   1        7.32       11.35      2.23 o
   8  -9   1        2.10        3.04      3.31 o
  -6  -8   1       25.77       27.91      4.33 o
  -5  -8   1        4.36        0.86      2.89 o
  -4  -8   1      308.51      316.29      8.90 o
  -3  -8   1      663.34      742.14     17.88 o
  -2  -8   1       52.42       48.67      2.83 o
  -1  -8   1        0.43        0.98      1.91 o
   0  -8   1       60.14       58.33      4.13 o
   1  -8   1        0.10        0.46      2.03 o
   2  -8   1       13.62       12.00      2.54 o
   3  -8   1      124.75      124.19      3.22 o
   4  -8   1      298.72      287.19      7.04 o
   5  -8   1      438.56      398.52     27.25 o
   6  -8   1      128.67      120.01      5.51 o
   7  -8   1        0.15        0.17      2.53 o
   8  -8   1        0.02        2.03      3.18 o
   9  -8   1        1.37        1.05      2.99 o
  -7  -7   1       21.46       22.03      3.89 o
  -6  -7   1        2.94        6.91      3.02 o
  -5  -7   1       33.57       36.79      4.21 o
  -4  -7   1       43.69       45.34      3.23 o
  -3  -7   1       22.31       22.46      5.23 o
  -2  -7   1       64.06       54.60      3.27 o
  -1  -7   1        2.91        1.83      1.94 o
   0  -7   1      498.77      507.53      5.54 o
   1  -7   1       11.78        9.14      2.51 o
   2  -7   1      273.99      254.14      7.22 o
   3  -7   1       42.81       31.47      6.67 o
   4  -7   1       98.12       98.61      2.89 o
   5  -7   1      791.75      851.24     18.93 o
   6  -7   1        8.82        8.50      2.28 o
   7  -7   1        0.24        5.93      2.28 o
   8  -7   1       80.33       67.95      4.48 o
   9  -7   1        7.39       12.31      3.23 o
  -8  -6   1        7.69        1.67      3.43 o
  -7  -6   1       17.69       12.82      3.23 o
  -6  -6   1        3.14        2.85      2.53 o
  -5  -6   1       13.85       13.38      1.95 o
  -4  -6   1        9.49        8.15      1.69 o
  -3  -6   1        2.86        2.42      1.54 o
  -2  -6   1        0.01        1.91      1.91 o
  -1  -6   1      100.12       72.47      4.22 o
   0  -6   1       21.25       23.35      1.88 o
   1  -6   1       33.70       20.38      2.93 o
   2  -6   1       45.87       37.73      2.80 o
   3  -6   1      463.66      484.01     13.17 o
   4  -6   1        2.37        3.67      3.06 o
   5  -6   1      541.34      546.55      8.86 o
   6  -6   1        3.97        4.94      2.81 o
   7  -6   1       40.74       44.33      4.34 o
   8  -6   1       50.26       50.93      3.45 o
   9  -6   1       18.18       22.45      3.62 o
  10  -6   1       18.69       20.58      4.63 o
  -8  -5   1       40.41       40.06      4.54 o
  -7  -5   1       99.59       97.10      5.23 o
  -6  -5   1      132.19      115.98      3.35 o
  -5  -5   1       78.90       87.08      3.52 o
  -4  -5   1        0.87        0.22      1.68 o
  -3  -5   1      161.11      163.65      2.53 o
  -2  -5   1       25.86       27.34      3.06 o
  -1  -5   1       36.81       43.03      3.58 o
   0  -5   1       18.06       23.79      4.44 o
   1  -5   1        8.99        6.46      1.95 o
   2  -5   1      107.40      139.51      3.20 o
   3  -5   1      240.74      273.66      7.12 o
   4  -5   1       53.79       43.51      2.76 o
   5  -5   1        5.00        0.04      1.59 o
   6  -5   1       92.70       84.37      3.58 o
   7  -5   1        0.25        0.17      2.07 o
   8  -5   1        0.03        0.08      2.22 o
   9  -5   1       11.25        9.21      3.43 o
  10  -5   1       10.52       13.13      4.31 o
  -9  -4   1        0.38        3.16      3.69 o
  -8  -4   1        3.37        4.80      3.23 o
  -7  -4   1        0.16        1.13      2.60 o
  -6  -4   1      150.73      142.42      3.40 o
  -5  -4   1      332.43      329.91      6.91 o
  -4  -4   1        2.66        0.10      1.71 o
  -3  -4   1       54.26       69.24     10.28 o
  -2  -4   1        9.63        4.93      2.26 o
  -1  -4   1      184.63      182.69      8.46 o
   0  -4   1      714.11      812.69     18.21 o
   1  -4   1     1098.88     1157.45      5.49 o
   2  -4   1     1558.10     1639.25     13.49 o
   3  -4   1     2799.98     2922.96     53.61 o
   4  -4   1      229.33      257.49     10.01 o
   5  -4   1      281.15      257.72      4.86 o
   6  -4   1        5.12        4.31      2.34 o
   7  -4   1       94.42       72.60      4.52 o
   8  -4   1      168.97      162.12      6.62 o
   9  -4   1        2.10        4.27      2.99 o
  10  -4   1        0.50        0.08      3.79 o
  -9  -3   1       17.24       12.38      3.67 o
  -8  -3   1       62.15       59.37      4.96 o
  -7  -3   1       42.84       45.67      3.83 o
  -6  -3   1       17.51       23.64      2.93 o
  -5  -3   1      698.05      724.22      8.34 o
  -4  -3   1      876.15      901.12     13.17 o
  -3  -3   1       12.95        7.21      2.23 o
  -2  -3   1        0.99        3.03      2.38 o
  -1  -3   1      658.67      709.22      3.25 o
   0  -3   1     1190.16     1313.02     22.23 o
   1  -3   1      266.59      290.24     12.94 o
   2  -3   1      362.07      332.46      1.80 o
   3  -3   1      262.44      315.28     14.20 o
   4  -3   1      279.08      346.68      3.00 o
   5  -3   1       13.69       12.08      4.56 o
   6  -3   1      114.24      110.69      2.81 o
   7  -3   1        5.71       16.04      2.30 o
   8  -3   1        0.17        1.13      2.76 o
   9  -3   1        5.89       10.14      3.33 o
  10  -3   1        6.37        3.64      4.54 o
 -10  -2   1       57.15       52.25      5.51 o
  -9  -2   1       32.85       53.48      4.65 o
  -8  -2   1       12.28       12.17      3.18 o
  -7  -2   1       11.80       13.80      2.85 o
  -6  -2   1       76.56       63.97      3.22 o
  -5  -2   1      117.61      116.12      3.92 o
  -4  -2   1        2.88        5.45      1.51 o
  -3  -2   1        4.83        3.62      1.07 o
  -2  -2   1      512.11      591.47      5.36 o
  -1  -2   1     1807.15     1915.70     21.99 o
   0  -2   1      841.59      920.39     16.73 o
   1  -2   1      950.67      930.02     15.02 o
   2  -2   1        7.45        2.97      1.05 o
   3  -2   1       28.62       17.99      1.32 o
   4  -2   1       38.24       50.99      5.17 o
   5  -2   1       28.45       31.60      4.86 o
   6  -2   1       47.80       51.07      5.49 o
   7  -2   1      114.91      105.31      4.10 o
   8  -2   1        4.56        6.78      3.64 o
   9  -2   1       62.59       76.56      6.89 o
  10  -2   1        0.07        3.31      5.05 o
 -10  -1   1        0.87        0.00      3.41 o
  -9  -1   1        6.69        6.47      2.93 o
  -8  -1   1        3.22        0.57      2.37 o
  -7  -1   1        0.36        0.23      2.16 o
  -6  -1   1       22.42       19.87      3.22 o
  -5  -1   1      207.84      181.43      3.67 o
  -4  -1   1        0.16        0.27      2.49 o
  -3  -1   1     2164.23     2228.12     46.95 o
  -2  -1   1     1146.81     1426.57     41.46 o
  -1  -1   1      585.23      684.62     33.27 o
   0  -1   1     4887.95     4795.49     24.60 o
   1  -1   1        0.13        5.50      6.50 o
   2  -1   1      130.01      146.46      7.96 o
   3  -1   1     2482.94     2476.07     18.29 o
   4  -1   1       22.93       15.50      2.22 o
   5  -1   1      240.51      225.28      5.76 o
   6  -1   1       24.49       17.69      2.74 o
   8  -1   1       32.29       33.67      4.19 o
   9  -1   1        2.05        1.21      4.44 o
  10  -1   1       21.40       19.60      7.64 o
  -9   0   1        0.61        0.06      2.58 o
  -8   0   1       22.18       25.05      3.20 o
  -7   0   1       96.99       94.21      4.25 o
  -6   0   1       37.11       38.93      3.39 o
  -5   0   1      224.47      202.62      7.35 o
  -4   0   1        2.09        1.59      2.37 o
  -3   0   1      572.89      606.09      2.81 o
  -2   0   1      122.05      153.96     18.16 o
  -1   0   1       19.61        2.81      9.38 o
   0   0   1      334.78      222.58      6.81 o
   1   0   1     4645.07     4580.68     21.67 o
   2   0   1     6630.41     6766.29    166.77 o
   3   0   1     1555.30     1591.35      7.36 o
   4   0   1      262.66      256.42      6.50 o
   5   0   1      475.30      435.37      8.43 o
   6   0   1       36.15       30.60      3.45 o
   7   0   1       11.81       15.83      2.53 o
   8   0   1      216.05      240.27      8.40 o
   9   0   1       90.79       92.68      5.82 o
  10   0   1        0.04        0.21      7.66 o
 -10   1   1        0.44        0.61      5.78 o
  -9   1   1       12.18       26.01      5.97 o
  -7   1   1      164.13      158.77      4.90 o
  -6   1   1     1027.16      982.94     17.95 o
  -5   1   1      340.98      356.20      6.91 o
  -4   1   1      212.73      160.37      4.75 o
  -3   1   1      117.42       98.82      1.32 o
  -2   1   1      211.41      206.85      0.73 o
  -1   1   1      603.21      770.64     34.55 o
   0   1   1     3375.11     3170.36      8.69 o
   1   1   1     1387.68     1392.83      2.39 o
   2   1   1     3400.60     3648.95     59.47 o
   3   1   1      225.03      166.95      1.05 o
   4   1   1       39.78       44.62      2.38 o
   5   1   1      139.97      143.40      7.22 o
   6   1   1        5.09        6.07      1.99 o
   7   1   1       50.24       41.86      3.29 o
   8   1   1      186.51      178.62      7.90 o
   9   1   1       58.24       72.81      5.42 o
 -11   2   1       24.91       39.89      8.44 o
 -10   2   1       16.53       38.09      5.55 o
  -9   2   1       43.91       65.48      5.93 o
  -8   2   1       93.73      116.03      6.93 o
  -7   2   1       70.74       62.53      2.81 o
  -6   2   1      249.30      294.74      5.13 o
  -5   2   1      984.29     1067.14     23.18 o
  -4   2   1       39.95       46.51      4.67 o
  -3   2   1     1125.42     1184.04     13.09 o
  -2   2   1      600.32      591.05      7.61 o
  -1   2   1      193.35      182.93      1.72 o
   0   2   1      206.55      247.12      5.98 o
   1   2   1     1554.51     1564.39     21.57 o
   2   2   1      444.22      469.53      3.86 o
   3   2   1      413.00      435.60      8.06 o
   4   2   1        8.16        6.18      1.77 o
   5   2   1       28.20       25.27      2.24 o
   6   2   1        8.81        9.44      1.95 o
   7   2   1       26.58       29.11      2.65 o
   8   2   1       22.64       19.94      3.79 o
   9   2   1        8.34       12.23      4.38 o
 -11   3   1       33.91       55.05      6.97 o
 -10   3   1        4.19        6.53      3.77 o
  -9   3   1       22.64       24.73      3.89 o
  -8   3   1       49.81       40.46      4.42 o
  -7   3   1        4.24        3.96      2.89 o
  -6   3   1      191.05      186.73      3.46 o
  -5   3   1        6.81        3.48      3.62 o
  -4   3   1        1.85        0.63      3.71 o
  -3   3   1     1155.62     1221.27      9.28 o
  -2   3   1        0.79        0.98      2.50 o
  -1   3   1      307.65      373.67      9.69 o
   0   3   1      589.00      609.37     11.14 o
   1   3   1      676.24      690.99      5.71 o
   2   3   1      697.19      686.26      6.06 o
   3   3   1      654.37      684.57     12.24 o
   4   3   1       79.85       74.01      3.29 o
   5   3   1       14.09       12.88      1.47 o
   6   3   1        5.16        6.76      1.57 o
   7   3   1       30.22       29.75      2.88 o
   8   3   1        1.55        3.12      2.81 o
   9   3   1       35.17       40.31      5.03 o
 -10   4   1        3.93        8.36      3.14 o
  -9   4   1       57.20       58.59      4.44 o
  -8   4   1      288.17      263.27      7.79 o
  -7   4   1      165.78      152.51      5.05 o
  -6   4   1       77.09       75.14      4.71 o
  -5   4   1        2.26        4.34      2.85 o
  -4   4   1      118.31      133.96      1.97 o
  -3   4   1       49.32       36.37      3.92 o
  -2   4   1     2717.08     3094.95     41.02 o
  -1   4   1     1296.08     1336.23      7.96 o
   0   4   1       61.03       73.29      1.22 o
   1   4   1      211.74      198.81      7.73 o
   2   4   1      193.13      195.12      1.76 o
   3   4   1      123.77      132.65      5.59 o
   4   4   1        2.36        3.07      1.56 o
   5   4   1        0.95        0.47      1.46 o
   6   4   1        6.90        3.91      1.92 o
   7   4   1        2.13        2.50      2.04 o
   8   4   1        2.71        1.91      2.28 o
 -10   5   1       44.07       56.52      5.34 o
  -9   5   1      105.23      115.15      5.36 o
  -8   5   1      155.20      154.50      6.49 o
  -7   5   1        0.26        1.32      2.20 o
  -6   5   1      137.82      124.24      4.33 o
  -5   5   1       86.41       84.39      3.60 o
  -4   5   1      117.67      108.32      2.72 o
  -3   5   1       69.46       58.34      2.59 o
  -2   5   1      182.69      174.06      4.71 o
  -1   5   1      162.44      167.63      5.26 o
   0   5   1     1115.39     1248.00     10.05 o
   1   5   1      244.93      263.06      7.36 o
   2   5   1       45.93       52.92      3.90 o
   3   5   1       96.89      103.86      4.67 o
   4   5   1       59.95       66.50      3.68 o
   5   5   1        0.16        0.13      1.73 o
   6   5   1       49.02       50.40      3.34 o
   7   5   1       97.55      103.90      5.89 o
   8   5   1        3.79        3.66      3.46 o
 -10   6   1       15.13       20.40      4.21 o
  -9   6   1       16.70       18.11      3.56 o
  -8   6   1      351.39      341.40      8.56 o
  -7   6   1      718.63      718.61     15.50 o
  -6   6   1      113.27      112.13      2.80 o
  -5   6   1       43.56       44.08      3.34 o
  -4   6   1      148.82      144.46      3.43 o
  -3   6   1      164.96      148.91      4.54 o
  -2   6   1        0.56       15.79      1.37 o
  -1   6   1       82.58       73.28      5.90 o
   0   6   1       13.22       18.34      2.45 o
   1   6   1        9.96       11.93      1.85 o
   2   6   1      128.69      121.94      3.26 o
   3   6   1       12.41       12.98      2.23 o
   4   6   1        2.79        2.21      1.60 o
   5   6   1       28.42       31.08      2.33 o
   6   6   1        0.72        0.54      2.03 o
   7   6   1       19.54       25.28      4.27 o
 -10   7   1       16.36       20.96      4.19 o
  -9   7   1       64.99       79.35      5.26 o
  -8   7   1       10.51       12.16      2.31 o
  -7   7   1      442.10      401.60     18.02 o
  -6   7   1       59.20       64.88      3.76 o
  -5   7   1        0.26        0.17      1.65 o
  -4   7   1        0.15        0.22      1.60 o
  -3   7   1       55.53       58.65      3.73 o
  -2   7   1       27.15       27.95      1.45 o
  -1   7   1      111.86      108.11      4.45 o
   0   7   1        0.04        0.18      1.80 o
   1   7   1      122.50      113.01      4.56 o
   2   7   1      144.22      147.69      3.65 o
   3   7   1        5.17        4.21      2.14 o
   4   7   1        8.30        7.41      2.10 o
   5   7   1        2.05        0.06      2.93 o
   6   7   1        6.27        5.95      3.46 o
  -9   8   1       18.46       15.05      2.97 o
  -8   8   1      124.73      130.33      4.85 o
  -7   8   1        9.36        9.11      2.60 o
  -6   8   1       57.53       50.10      3.24 o
  -5   8   1       11.85        7.68      2.67 o
  -4   8   1       90.77       92.23      3.93 o
  -3   8   1       26.30       23.05      2.73 o
  -2   8   1      159.65      151.12      3.25 o
  -1   8   1       53.19       55.46      3.65 o
   0   8   1       19.57       18.28      2.83 o
   1   8   1      228.11      225.15      6.47 o
   2   8   1        7.55        8.79      3.03 o
   3   8   1       35.55       37.30      3.44 o
   4   8   1       21.31       26.01      4.31 o
   5   8   1       14.52       17.78      3.58 o
  -8   9   1       16.86       26.05      4.96 o
  -7   9   1       10.26       13.05      2.28 o
  -6   9   1       10.95       19.25      6.28 o
  -5   9   1        2.80        0.40      1.77 o
  -4   9   1       12.21        8.25      1.97 o
  -3   9   1        0.13        1.15      1.80 o
  -2   9   1       62.32       48.04      4.33 o
  -1   9   1      124.23      109.72      6.11 o
   0   9   1       21.57       29.62      4.21 o
   1   9   1       29.78       30.45      3.17 o
   2   9   1       38.32       45.42      4.63 o
   3   9   1      107.90      123.82      6.12 o
   4   9   1       13.11       18.09      4.63 o
  -7  10   1        4.36       10.53      4.19 o
  -6  10   1        0.56        0.10      2.50 o
  -5  10   1       34.15       36.56      2.58 o
  -4  10   1       79.24       82.80      4.09 o
  -3  10   1        7.61        6.94      2.76 o
  -2  10   1        0.27        0.82      2.19 o
  -1  10   1       19.95       26.35      5.51 o
   0  10   1       27.52       29.08      2.88 o
   1  10   1       36.43       39.72      4.71 o
   2  10   1       45.27       56.20      5.15 o
  -5  11   1       21.64       20.33      4.50 o
  -4  11   1        4.97        4.65      3.41 o
  -3  11   1       13.62       14.41      3.46 o
  -2  11   1       11.54       14.69      2.83 o
  -1  11   1       31.76       36.73      4.44 o
   0  11   1       37.50       42.41      4.94 o
  -1 -12   2       10.68       12.67      3.54 o
   0 -12   2        5.23        5.65      3.75 o
   1 -12   2        8.29       10.43      4.02 o
   2 -12   2        8.06        6.72      4.06 o
   3 -12   2        2.86        6.62      3.35 o
   4 -12   2        0.01        0.46      3.56 o
   5 -12   2        2.15        0.25      2.62 o
  -3 -11   2        4.17        3.62      3.41 o
  -2 -11   2       17.89       21.38      4.52 o
  -1 -11   2       44.63       45.44      4.52 o
   0 -11   2        2.59        0.00      3.12 o
   1 -11   2       23.20       20.77      3.48 o
   2 -11   2       99.28       96.41      6.01 o
   3 -11   2       34.64       41.66      3.61 o
   4 -11   2        0.17        1.37      2.17 o
   5 -11   2       41.16       46.85      3.70 o
   6 -11   2        0.29        0.35      2.43 o
  -4 -10   2       10.89       12.58      3.73 o
  -3 -10   2        4.14        6.45      3.39 o
  -2 -10   2       39.48       35.28      4.00 o
  -1 -10   2       26.18       26.39      3.41 o
   0 -10   2        2.54        4.94      2.62 o
   1 -10   2        0.75        0.17      1.99 o
   2 -10   2       37.15       35.74      2.66 o
   3 -10   2       19.61       19.11      2.31 o
   4 -10   2       12.99       18.60      4.40 o
   5 -10   2       51.32       51.14      2.81 o
   6 -10   2       35.83       34.06      3.27 o
   7 -10   2        0.15        1.45      2.50 o
   8 -10   2       25.11       30.95      5.59 o
  -6  -9   2        6.89        0.02      3.89 o
  -5  -9   2      143.17      132.83      7.48 o
  -4  -9   2        2.23        3.69      3.12 o
  -3  -9   2      256.02      241.15      7.96 o
  -2  -9   2      165.68      156.78      7.33 o
  -1  -9   2       35.85       30.20      2.87 o
   0  -9   2      535.78      560.56     11.71 o
   1  -9   2      193.80      197.54      5.06 o
   2  -9   2       93.03       87.83      3.49 o
   3  -9   2       30.62       29.41      2.07 o
   4  -9   2        0.16        1.07      1.66 o
   5  -9   2      257.60      239.78      7.44 o
   6  -9   2        5.79        2.28      2.91 o
   7  -9   2      166.08      152.45      7.81 o
   8  -9   2        1.42        0.17      3.48 o
  -7  -8   2        0.32        0.57      3.45 o
  -6  -8   2        6.91        7.16      3.35 o
  -5  -8   2        0.74        0.65      3.08 o
  -4  -8   2       13.89        9.86      3.31 o
  -3  -8   2      126.30      128.45      4.90 o
  -2  -8   2       16.86        8.65      2.18 o
  -1  -8   2      253.08      259.45      9.88 o
   0  -8   2        7.35       10.46      6.61 o
   1  -8   2       83.32       86.29      4.10 o
   2  -8   2       32.49       32.36      3.12 o
   3  -8   2        0.22        0.96      1.62 o
   4  -8   2      213.82      217.91      8.48 o
   5  -8   2      978.41     1053.34     18.53 o
   6  -8   2       18.98       29.51      3.20 o
   7  -8   2        0.02        1.63      2.64 o
   8  -8   2        8.12       12.94      2.95 o
   9  -8   2        1.27        1.09      3.25 o
  -7  -7   2       28.46       31.58      4.52 o
  -6  -7   2        0.30        0.11      2.76 o
  -5  -7   2       38.07       27.43      3.25 o
  -4  -7   2       79.10       77.33      5.26 o
  -3  -7   2      161.96      117.19      6.45 o
  -2  -7   2      488.62      480.50      5.69 o
  -1  -7   2      450.78      450.80      9.17 o
   0  -7   2        0.02        1.80      1.61 o
   1  -7   2        8.60        7.83      1.49 o
   2  -7   2      247.75      221.96      4.00 o
   3  -7   2        2.41        2.74      2.47 o
   4  -7   2       17.63       14.53      1.82 o
   5  -7   2      203.75      215.67      8.96 o
   6  -7   2       98.42       88.45      3.77 o
   7  -7   2       19.87       28.60      3.43 o
   8  -7   2       18.02       22.26      3.22 o
   9  -7   2        4.96        8.44      3.16 o
  -8  -6   2        0.20        0.73      3.62 o
  -7  -6   2       23.34       29.74      4.00 o
  -6  -6   2        0.37        0.00      2.35 o
  -5  -6   2        3.13        1.57      2.45 o
  -4  -6   2        6.99        6.54      1.68 o
  -3  -6   2        3.27        5.63      1.49 o
  -2  -6   2        3.36        4.54      1.37 o
  -1  -6   2      896.01      990.79     10.94 o
   0  -6   2      164.49      195.54      4.13 o
   1  -6   2       92.02       70.16      3.03 o
   2  -6   2        8.40        5.78      1.80 o
   3  -6   2        1.15        3.08      2.03 o
   4  -6   2       15.84       18.18      1.68 o
   5  -6   2        8.47        4.40      3.02 o
   6  -6   2       18.12       21.03      1.95 o
   7  -6   2       58.99       59.10      3.45 o
   8  -6   2        2.70        4.57      3.00 o
   9  -6   2       60.68       52.46      4.98 o
  10  -6   2        3.66        4.86      3.96 o
  -9  -5   2        3.40        6.83      3.73 o
  -8  -5   2       69.86       62.57      5.11 o
  -7  -5   2       25.12       35.68      3.90 o
  -6  -5   2       17.49       15.81      3.16 o
  -5  -5   2       51.62       51.00      2.48 o
  -4  -5   2       56.62       52.20      5.78 o
  -3  -5   2     1668.17     1803.38     44.85 o
  -2  -5   2        2.95        3.05      1.41 o
  -1  -5   2     1913.80     2078.79     15.18 o
   0  -5   2       37.74       33.10      2.77 o
   1  -5   2       98.08       85.98      5.13 o
   2  -5   2      603.82      637.82     13.11 o
   3  -5   2      193.43      178.06      5.05 o
   4  -5   2        1.02        4.31      1.55 o
   5  -5   2       96.62       88.31      3.66 o
   6  -5   2      129.09      122.44      5.86 o
   7  -5   2       36.54       30.09      3.77 o
   8  -5   2       13.22       12.71      3.25 o
   9  -5   2        2.08        1.65      3.23 o
  10  -5   2        0.19        0.50      4.21 o
  -9  -4   2        0.13        1.72      3.37 o
  -8  -4   2        6.37        9.51      2.97 o
  -7  -4   2        9.50        7.89      2.93 o
  -6  -4   2      148.87      130.06      6.05 o
  -5  -4   2      135.69      124.74      6.30 o
  -4  -4   2      591.60      557.79      5.01 o
  -3  -4   2      253.58      260.28      7.53 o
  -2  -4   2       18.21       24.75      1.49 o
  -1  -4   2      678.42      691.22      7.71 o
   0  -4   2        0.23        0.05      3.03 o
   1  -4   2       21.78       17.17      6.14 o
   2  -4   2      875.25      906.61     24.27 o
   3  -4   2     1028.72     1088.31     11.10 o
   4  -4   2      383.75      364.73      5.32 o
   5  -4   2      673.97      698.29     16.08 o
   6  -4   2       68.80       61.80      2.89 o
   7  -4   2      243.01      235.67      7.25 o
   8  -4   2       35.37       32.52      3.81 o
   9  -4   2      258.18      307.56     10.53 o
  10  -4   2        3.30        4.92      4.73 o
 -10  -3   2       21.05       12.19      4.23 o
  -9  -3   2        0.01        0.36      3.56 o
  -8  -3   2       53.89       52.37      4.17 o
  -7  -3   2        0.00        0.00      2.05 o
  -6  -3   2       86.78       80.60      3.81 o
  -5  -3   2        3.16        1.76      2.22 o
  -4  -3   2       21.60       23.37      1.51 o
  -3  -3   2      385.16      381.84      4.15 o
  -2  -3   2      111.76       89.06      1.55 o
  -1  -3   2       32.23       36.54      6.57 o
   0  -3   2     1372.79     1479.80     35.60 o
   1  -3   2      310.84      299.33      1.51 o
   2  -3   2        0.39        0.06      4.04 o
   3  -3   2      700.64      734.02     21.78 o
   4  -3   2     1869.52     2011.70     20.08 o
   5  -3   2       82.40       73.63      6.62 o
   6  -3   2       18.19       17.09      4.13 o
   7  -3   2       52.47       59.18      5.34 o
   8  -3   2        0.49        1.36      3.02 o
   9  -3   2        0.03        0.46      3.37 o
  10  -3   2        1.82       10.51      4.79 o
 -10  -2   2       92.23      103.41      6.57 o
  -9  -2   2       18.86       24.44      3.90 o
  -8  -2   2        1.66        0.31      2.41 o
  -7  -2   2       58.38       53.13      3.43 o
  -6  -2   2       54.65       59.62      3.81 o
  -5  -2   2      165.53      171.09      5.40 o
  -4  -2   2      168.86      169.16      4.73 o
  -3  -2   2       64.37       68.18      2.76 o
  -2  -2   2     7983.33     9025.77    117.35 o
  -1  -2   2     7438.94     8305.47    109.86 o
   0  -2   2       40.60       50.01      1.01 o
   1  -2   2      654.41      665.40      7.17 o
   2  -2   2      109.65      103.90      2.54 o
   3  -2   2      905.92      971.77      8.30 o
   4  -2   2     1248.93     1338.01     26.72 o
   5  -2   2        1.11        0.71      2.95 o
   6  -2   2       30.13       29.13      2.20 o
   7  -2   2       32.79       49.13      5.30 o
   8  -2   2        7.78       14.80      4.52 o
   9  -2   2       35.07       59.01      5.40 o
  10  -2   2        0.55        4.98      5.38 o
 -10  -1   2       20.35       23.41      4.44 o
  -9  -1   2        1.27        0.15      2.68 o
  -8  -1   2        7.60       12.69      3.10 o
  -7  -1   2      178.12      186.44      5.63 o
  -6  -1   2       17.35       21.48      2.99 o
  -5  -1   2      165.81      172.15      6.72 o
  -4  -1   2       40.48       33.61      3.94 o
  -3  -1   2     1465.01     1631.58     13.95 o
  -2  -1   2     9172.58     9993.78    171.88 o
  -1  -1   2     1795.34     1675.91      6.97 o
   0  -1   2      857.03      788.46      1.11 o
   1  -1   2     2139.27     2144.36      8.29 o
   2  -1   2      482.76      454.81      2.02 o
   3  -1   2     1417.90     1396.17     27.68 o
   4  -1   2       12.48       10.58      1.59 o
   5  -1   2      364.01      322.81      5.77 o
   7  -1   2      245.00      293.13      9.07 o
   8  -1   2       28.23       35.58      5.17 o
   9  -1   2        2.13        3.27      4.92 o
  10  -1   2        8.98       16.23      7.14 o
 -10   0   2        4.27        1.51      3.25 o
  -9   0   2       28.73       34.82      3.89 o
  -8   0   2       17.08       16.12      2.97 o
  -7   0   2       69.21       58.34      3.83 o
  -6   0   2      468.85      498.71     11.16 o
  -5   0   2      232.10      247.81      4.56 o
  -4   0   2      209.51      241.13      2.79 o
  -3   0   2       46.66       55.64      1.59 o
  -2   0   2      387.91      375.29     14.74 o
   0   0   2      334.44      256.15      4.08 o
   1   0   2    12174.57    11981.86    311.77 o
   2   0   2       48.45       52.81      3.21 o
   3   0   2       79.17       94.09      6.31 o
   4   0   2     1460.76     1434.82     21.61 o
   5   0   2       98.29       88.14      3.84 o
   6   0   2       66.38       67.02      2.40 o
   7   0   2        4.91        2.41      2.56 o
   8   0   2       51.24       48.14      4.57 o
 -11   1   2       17.84       39.18     11.54 o
 -10   1   2        9.69        4.12      6.20 o
  -9   1   2       46.55       63.30      5.91 o
  -8   1   2        0.14        0.98      3.43 o
  -7   1   2      117.44      125.23      5.24 o
  -6   1   2        6.04        2.37      1.34 o
  -5   1   2        6.58        3.20      1.40 o
  -3   1   2        4.38        7.73      1.24 o
  -2   1   2     1838.54     2117.98     32.60 o
  -1   1   2      480.58      622.95     19.06 o
   0   1   2       46.90       82.11     10.34 o
   1   1   2     1624.17     1760.69     38.23 o
   2   1   2      218.58      245.30     12.01 o
   3   1   2     1871.53     2062.47     12.48 o
   4   1   2       43.04       55.52      9.22 o
   5   1   2       38.67       37.99      1.36 o
   6   1   2      106.79       90.98      5.18 o
   7   1   2        1.42        3.42      1.89 o
   8   1   2      183.87      170.98      7.92 o
   9   1   2        2.74        0.29      3.08 o
 -11   2   2       10.02       17.25      7.39 o
 -10   2   2       15.82       30.97      5.59 o
  -9   2   2        8.41        9.80      3.46 o
  -8   2   2       23.75       19.64      2.87 o
  -7   2   2       79.42       81.35      5.59 o
  -6   2   2       37.52       37.73      1.84 o
  -5   2   2      359.75      330.19      4.29 o
  -4   2   2        1.65        3.58      2.55 o
  -3   2   2     1302.01     1508.05     18.37 o
  -2   2   2      177.98      150.62      7.26 o
  -1   2   2     3340.38     3556.44     38.06 o
   0   2   2     1648.38     1731.76     19.62 o
   1   2   2      562.72      583.42      6.17 o
   2   2   2      419.10      493.08      4.15 o
   3   2   2      657.83      764.85     12.86 o
   4   2   2      114.24      118.27      2.43 o
   5   2   2       17.11       20.57      2.62 o
   6   2   2       71.21       74.07      7.15 o
   7   2   2       24.54       24.01      2.45 o
   8   2   2       16.35       14.09      2.42 o
   9   2   2        9.93        8.82      3.77 o
 -11   3   2        1.76        8.12      5.57 o
 -10   3   2        1.77        3.43      3.33 o
  -9   3   2       18.26       22.99      4.08 o
  -8   3   2       49.51       46.70      3.25 o
  -7   3   2       41.59       45.19      2.39 o
  -6   3   2        6.17        5.03      2.97 o
  -5   3   2      201.64      189.07      8.63 o
  -4   3   2        6.32        4.66      1.88 o
  -3   3   2      589.45      630.96      6.80 o
  -2   3   2      632.61      689.04     12.82 o
  -1   3   2        2.74        5.60      1.37 o
   0   3   2      162.57      186.55      5.16 o
   1   3   2      173.19      176.61      8.93 o
   2   3   2        0.11        0.24      1.42 o
   3   3   2       17.21       17.37      2.08 o
   4   3   2        8.98       10.45      1.38 o
   5   3   2       57.30       55.78      2.91 o
   6   3   2        1.25        3.00      1.78 o
   7   3   2       11.37       15.84      2.17 o
   8   3   2        0.19        0.02      2.19 o
 -10   4   2        1.39        2.55      3.39 o
  -9   4   2        9.40       12.33      3.22 o
  -8   4   2       60.84       68.92      3.98 o
  -7   4   2      144.38      148.39      5.78 o
  -6   4   2       57.02       59.77      2.49 o
  -5   4   2       34.99       24.72      2.61 o
  -4   4   2      207.25      174.33      5.69 o
  -3   4   2      395.76      481.15     10.24 o
  -2   4   2      999.42     1065.24     13.05 o
  -1   4   2       29.33       24.98      3.60 o
   0   4   2      221.18      232.51      7.65 o
   1   4   2      444.14      441.65      3.50 o
   2   4   2       74.43       81.82      4.82 o
   3   4   2      138.75      129.49      5.24 o
   4   4   2      153.12      139.21      4.97 o
   5   4   2       11.91       16.18      1.70 o
   6   4   2        0.98        0.81      1.82 o
   7   4   2        0.00        0.30      2.08 o
   8   4   2        1.02        0.13      2.49 o
 -10   5   2        3.40        3.66      3.10 o
  -9   5   2       45.30       50.82      4.44 o
  -8   5   2        1.64        2.93      2.51 o
  -7   5   2     1269.33     1314.54     20.50 o
  -6   5   2       48.06       46.89      6.39 o
  -5   5   2      511.61      475.24      7.20 o
  -4   5   2      137.84      126.87      3.38 o
  -3   5   2       83.15       69.66      2.85 o
  -2   5   2     1183.97     1325.90     12.58 o
  -1   5   2      369.53      372.10      4.15 o
   0   5   2     1081.31     1174.29     17.32 o
   1   5   2        7.37       10.15      3.47 o
   2   5   2      132.70      128.95      3.24 o
   3   5   2        4.64        3.42      2.37 o
   4   5   2        1.90        5.61      3.93 o
   5   5   2       11.69       11.96      2.47 o
   6   5   2        3.73        9.56      2.02 o
   7   5   2       20.08       19.57      2.68 o
  -9   6   2       90.35       87.39      3.60 o
  -8   6   2        3.58        3.91      2.40 o
  -7   6   2      445.18      493.44      9.07 o
  -6   6   2       39.15       39.17      4.71 o
  -5   6   2       31.33       31.68      2.74 o
  -4   6   2       87.25       88.38      4.13 o
  -3   6   2        2.87        1.13      1.41 o
  -2   6   2       45.60       40.02      1.91 o
  -1   6   2        0.64        0.31      1.51 o
   0   6   2        1.06        3.80      1.72 o
   1   6   2      572.76      590.99      9.40 o
   2   6   2      530.04      523.10      7.51 o
   3   6   2        2.30        4.32      2.52 o
   4   6   2       16.05       16.13      2.43 o
   5   6   2        4.86        7.84      2.21 o
   6   6   2        6.92        5.46      4.91 o
  -9   7   2        4.09       10.05      4.08 o
  -8   7   2        0.60        1.98      2.25 o
  -7   7   2       17.51       16.02      4.10 o
  -6   7   2       18.09       17.87      2.41 o
  -5   7   2       92.54       88.52      2.58 o
  -4   7   2       16.37       21.80      7.84 o
  -3   7   2       73.81       67.66      3.80 o
  -2   7   2       23.98       22.08      1.75 o
  -1   7   2        6.11        8.25      1.65 o
   0   7   2      106.04       99.27      8.37 o
   1   7   2      893.77      932.77     13.67 o
   2   7   2      312.58      327.64      6.22 o
   3   7   2        0.00        0.33      1.76 o
   4   7   2       15.92       21.21      2.43 o
   5   7   2        5.55        7.64      2.52 o
  -9   8   2        0.12        4.69      4.10 o
  -8   8   2        1.10        0.08      3.35 o
  -7   8   2       67.84       69.65      5.49 o
  -6   8   2      226.84      229.72     10.60 o
  -5   8   2       47.47       38.42      2.33 o
  -4   8   2        0.03        0.13      1.89 o
  -3   8   2       11.48        7.26      1.82 o
  -2   8   2       39.29       46.73      3.51 o
  -1   8   2        3.40        4.53      2.29 o
   0   8   2      221.29      216.80      8.67 o
   1   8   2        0.40        1.88      2.16 o
   2   8   2       84.13       95.57      4.40 o
   3   8   2       19.64       19.73      2.48 o
   4   8   2        2.03        0.04      3.18 o
  -8   9   2       30.21       31.43      4.79 o
  -7   9   2        5.94        6.01      4.33 o
  -6   9   2        6.37        1.21      2.95 o
  -5   9   2        0.01        0.52      2.83 o
  -4   9   2       30.31       25.04      3.19 o
  -3   9   2        0.18        0.13      2.14 o
  -2   9   2       28.31       25.90      2.50 o
  -1   9   2        6.52       11.17      2.53 o
   0   9   2       39.49       37.34      3.26 o
   1   9   2        1.37        0.91      2.28 o
   2   9   2        5.55        7.04      3.46 o
   3   9   2        0.05        2.14      3.75 o
  -6  10   2       19.15       20.81      5.24 o
  -5  10   2       56.44       52.48      5.76 o
  -4  10   2        2.24        0.92      3.35 o
  -3  10   2      181.02      181.95      7.43 o
  -2  10   2       28.00       35.43      4.69 o
  -1  10   2        8.32        4.84      4.53 o
   0  10   2       59.65       56.96      3.69 o
   1  10   2        0.90        2.72      3.35 o
  -1 -12   3       57.55       56.21      5.36 o
   0 -12   3       52.44       56.33      5.00 o
   1 -12   3        2.75        1.47      3.35 o
   2 -12   3       36.62       40.16      4.69 o
   3 -12   3        8.04       11.60      3.50 o
   4 -12   3       15.03       20.94      4.12 o
   5 -12   3        1.57        0.34      3.33 o
  -3 -11   3       12.33       13.15      3.96 o
  -2 -11   3       22.09       20.40      3.73 o
  -1 -11   3        0.73        0.31      3.00 o
   0 -11   3      222.90      233.60      9.05 o
   1 -11   3       38.00       37.74      3.69 o
   2 -11   3       26.85       26.49      3.37 o
   3 -11   3        0.61        0.34      2.53 o
   4 -11   3       95.94      104.87      4.62 o
   5 -11   3      126.55      136.69      5.26 o
   6 -11   3       13.21       18.32      2.75 o
  -5 -10   3      163.24      156.01      8.10 o
  -4 -10   3        0.60        0.00      3.16 o
  -3 -10   3        0.01        0.02      2.74 o
  -2 -10   3        1.23        3.92      2.60 o
  -1 -10   3       23.92       27.85      3.56 o
   0 -10   3       77.26       67.72      4.61 o
   1 -10   3        0.61        0.40      2.20 o
   2 -10   3        1.32        0.77      1.56 o
   3 -10   3      344.87      366.80     14.59 o
   4 -10   3      162.57      157.53      5.21 o
   5 -10   3       47.56       44.32      3.25 o
   6 -10   3       23.35       26.13      3.60 o
   7 -10   3        0.12        1.38      4.21 o
  -6  -9   3       32.90       32.25      4.71 o
  -5  -9   3        9.51        9.23      3.14 o
  -4  -9   3       24.68       23.58      3.46 o
  -3  -9   3      171.95      187.84      8.02 o
  -2  -9   3        1.42        0.75      2.37 o
  -1  -9   3      327.12      338.15      8.84 o
   0  -9   3      790.65      782.26     16.84 o
   1  -9   3       70.16       76.00      3.28 o
   2  -9   3      480.67      477.22      7.36 o
   3  -9   3      203.79      202.77      5.64 o
   4  -9   3      300.65      287.08      8.56 o
   5  -9   3       45.99       42.11      4.23 o
   6  -9   3       13.37       10.83      3.31 o
   7  -9   3       50.00       53.27      3.89 o
   8  -9   3       10.44       19.12      3.87 o
  -7  -8   3        1.13        0.31      3.69 o
  -6  -8   3       26.83       26.64      4.59 o
  -5  -8   3        2.19        6.28      2.87 o
  -4  -8   3       52.17       52.56      3.69 o
  -3  -8   3       13.39       17.36      3.67 o
  -1  -8   3      369.72      347.43      7.50 o
   0  -8   3        1.02        0.59      1.91 o
   1  -8   3       80.45       84.86      3.92 o
   2  -8   3      162.99      157.14      4.12 o
   3  -8   3        7.82       12.40      3.62 o
   4  -8   3       19.45       22.26      3.98 o
   5  -8   3        0.03        5.23      2.30 o
   6  -8   3       14.98       17.17      2.99 o
   7  -8   3        5.38        7.01      3.08 o
   8  -8   3       13.97       14.99      3.12 o
   9  -8   3        4.28        3.50      3.48 o
  -8  -7   3        6.36        6.07      3.73 o
  -7  -7   3        2.31        3.89      3.29 o
  -6  -7   3        4.74        5.47      3.08 o
  -5  -7   3       52.35       52.04      4.44 o
  -4  -7   3       27.17       27.50      2.85 o
  -3  -7   3       78.66       66.05      3.31 o
  -2  -7   3       43.16       35.89      4.27 o
  -1  -7   3      235.83      246.98      5.66 o
   0  -7   3      478.24      464.86      8.34 o
   1  -7   3        0.92        1.03      1.70 o
   2  -7   3       94.27       82.21      6.79 o
   3  -7   3       17.04       14.97      2.07 o
   4  -7   3      289.06      282.03      5.51 o
   5  -7   3       74.81       82.03      6.01 o
   6  -7   3      147.25      133.33      6.60 o
   7  -7   3       10.29        4.63      2.58 o
   8  -7   3        1.74        3.31      2.70 o
   9  -7   3        6.34        6.85      3.58 o
  -8  -6   3        7.82       11.83      3.56 o
  -7  -6   3        4.42        1.11      2.95 o
  -6  -6   3      280.42      291.98      9.05 o
  -5  -6   3       11.49       12.65      2.49 o
  -4  -6   3       97.65       92.62      4.79 o
  -3  -6   3        1.99        3.37      2.07 o
  -2  -6   3        0.05        2.72      1.95 o
  -1  -6   3      382.11      393.60      4.84 o
   0  -6   3      376.27      361.02     10.27 o
   1  -6   3        0.91        2.53      2.39 o
   2  -6   3      127.20      123.78      2.83 o
   3  -6   3      111.45      105.84      6.76 o
   4  -6   3       38.29       41.46      5.00 o
   5  -6   3       42.55       48.10      4.96 o
   6  -6   3       78.74       62.38      2.91 o
   7  -6   3      137.61      135.86      6.99 o
   8  -6   3       47.32       37.55      3.58 o
   9  -6   3       21.79       19.16      3.92 o
  -9  -5   3        0.97        3.18      3.45 o
  -8  -5   3       48.93       50.38      4.65 o
  -7  -5   3      140.69      138.06      6.20 o
  -6  -5   3      350.19      343.43      9.30 o
  -5  -5   3        6.97        6.03      2.34 o
  -4  -5   3        5.45        7.46      2.56 o
  -3  -5   3      173.08      174.69      3.89 o
  -2  -5   3      475.66      561.53      7.60 o
  -1  -5   3      983.16     1033.56     22.57 o
   0  -5   3      202.36      192.45      3.18 o
   1  -5   3      282.66      287.41      4.94 o
   2  -5   3      684.48      684.97     13.46 o
   3  -5   3      100.09      121.94      4.34 o
   4  -5   3       56.80       56.90      3.60 o
   5  -5   3       94.26       80.58      4.75 o
   6  -5   3       72.92       71.79      3.71 o
   7  -5   3      155.65      132.62      5.42 o
   8  -5   3       43.28       40.08      4.44 o
   9  -5   3        4.50        7.25      3.52 o
  -9  -4   3       14.16       15.31      4.15 o
  -8  -4   3       13.27       18.68      3.48 o
  -7  -4   3       10.99       10.53      2.58 o
  -6  -4   3       29.25       22.83      2.47 o
  -5  -4   3      129.90      116.95      3.75 o
  -4  -4   3      123.97      114.23      6.51 o
  -3  -4   3      281.95      272.31     11.48 o
  -2  -4   3      696.71      768.15      6.16 o
  -1  -4   3     1221.60     1384.33     35.49 o
   0  -4   3      397.04      422.56     17.38 o
   1  -4   3      564.13      541.28      3.96 o
   2  -4   3      854.30      958.65      8.92 o
   3  -4   3        5.08        6.18      3.75 o
   4  -4   3      709.94      721.73     17.15 o
   5  -4   3        0.04        0.00      2.05 o
   6  -4   3       57.30       45.09      2.83 o
   7  -4   3      141.90      137.22      6.43 o
   8  -4   3        5.86        6.95      3.27 o
   9  -4   3       46.81       56.00      5.42 o
 -10  -3   3       42.65       58.38      5.40 o
  -9  -3   3        1.25        1.91      2.78 o
  -8  -3   3       32.71       37.28      3.96 o
  -7  -3   3       26.92       17.93      2.74 o
  -6  -3   3      176.10      153.87      5.70 o
  -5  -3   3       48.01       43.79      3.66 o
  -4  -3   3      618.01      613.06      8.36 o
  -3  -3   3      208.02      206.64      9.28 o
  -2  -3   3       26.33       33.42      1.91 o
  -1  -3   3      158.34      155.84      0.58 o
   0  -3   3        1.83        0.59      2.40 o
   1  -3   3       25.77       17.62      3.90 o
   2  -3   3      358.30      366.68     10.29 o
   3  -3   3       99.88      117.52      6.05 o
   4  -3   3        5.25        1.24      3.67 o
   5  -3   3        1.82        0.34      2.95 o
   6  -3   3       59.68       48.46      2.41 o
   7  -3   3        5.99        6.89      3.31 o
   8  -3   3       18.07       19.89      3.35 o
   9  -3   3       19.89       29.84      4.46 o
 -10  -2   3        3.39        2.79      3.54 o
  -9  -2   3       36.75       39.98      4.13 o
  -8  -2   3        0.57        0.27      2.60 o
  -7  -2   3      149.74      146.69      5.91 o
  -6  -2   3       22.83       23.68      2.20 o
  -5  -2   3       10.88        8.48      1.82 o
  -4  -2   3        9.02        6.20      1.55 o
  -3  -2   3     1384.00     1470.30     19.98 o
  -2  -2   3    12566.09    13552.37    246.51 o
  -1  -2   3        1.15        5.69      0.83 o
   0  -2   3      594.40      600.38      7.86 o
   1  -2   3      534.43      569.64      6.04 o
   2  -2   3      283.08      300.68      5.65 o
   3  -2   3       52.30       62.96      1.72 o
   4  -2   3      285.27      281.69      5.31 o
   5  -2   3       18.38       16.30      1.31 o
   6  -2   3        2.90        2.28      3.23 o
   7  -2   3       30.26       33.82      5.00 o
   8  -2   3       14.94       23.50      3.56 o
   9  -2   3        0.40        1.89      4.48 o
 -10  -1   3        3.19        0.21      3.10 o
  -9  -1   3        0.74        0.21      2.55 o
  -8  -1   3       16.01       13.57      3.14 o
  -7  -1   3       20.04       18.18      2.32 o
  -6  -1   3        0.17        0.59      1.53 o
  -5  -1   3      110.11      101.50      2.78 o
  -4  -1   3      332.85      313.61      4.33 o
  -3  -1   3      765.31      876.71      6.48 o
  -2  -1   3     9146.29    10324.54    117.56 o
  -1  -1   3     1280.65     1313.62      5.43 o
   0  -1   3     2020.46     2215.72     36.11 o
   1  -1   3     1056.67     1230.01     22.76 o
   2  -1   3        0.11        1.36      2.02 o
   3  -1   3       95.92       84.76      1.63 o
   4  -1   3      214.04      182.56      4.56 o
   5  -1   3      267.31      253.97      5.68 o
   6  -1   3      570.14      542.22     13.03 o
   7  -1   3       53.94       56.33      4.80 o
   8  -1   3        9.70       12.42      4.15 o
   9  -1   3       11.18       14.11      5.30 o
 -11   0   3        2.61        0.96     19.66 o
 -10   0   3       22.42       21.46      3.87 o
  -9   0   3       96.07      101.23      5.61 o
  -8   0   3       63.64       62.15      3.79 o
  -7   0   3       80.36       82.46      4.08 o
  -6   0   3      224.84      252.55      5.72 o
  -5   0   3       12.67       21.74      1.47 o
  -4   0   3     2281.41     2617.52     42.93 o
  -3   0   3      198.60      207.51      6.72 o
  -2   0   3      169.13      177.81      9.29 o
  -1   0   3      498.18      673.41     30.32 o
   0   0   3     2656.46     2991.02     55.74 o
   1   0   3     4625.93     4829.33     26.72 o
   2   0   3      757.86      742.92      6.09 o
   3   0   3      600.93      588.10     17.40 o
   4   0   3      446.55      436.50     10.53 o
   5   0   3       10.63        7.30      3.43 o
   6   0   3      591.27      589.72     10.11 o
   7   0   3       86.19       91.93      3.56 o
   9   0   3        2.04        0.00      5.80 o
 -11   1   3        3.95        3.83      8.44 o
 -10   1   3        5.01       16.98      6.66 o
  -9   1   3        3.71        6.83      4.21 o
  -8   1   3       17.28       20.02      3.85 o
  -7   1   3       30.74       24.82      3.16 o
  -5   1   3      268.61      277.59      6.70 o
  -4   1   3     2276.56     2501.89     25.33 o
  -3   1   3       57.77       44.34      2.28 o
  -2   1   3     2075.01     2224.14     20.44 o
  -1   1   3        1.42        0.29      2.92 o
   0   1   3      408.74      440.91     15.35 o
   1   1   3      670.15      680.63      6.89 o
   2   1   3      916.92      905.89      4.22 o
   3   1   3      924.66      876.48     17.45 o
   4   1   3       11.95       12.50      3.18 o
   5   1   3      164.41      158.98      2.96 o
   6   1   3       20.40       16.00      2.47 o
   7   1   3        0.04        0.92      1.85 o
   8   1   3        1.60        4.14      2.06 o
 -11   2   3        2.68       14.18      6.35 o
 -10   2   3        4.93       16.98      4.63 o
  -9   2   3       16.90       23.71      3.58 o
  -8   2   3       58.60       63.24      4.94 o
  -7   2   3        0.53        0.21      2.24 o
  -6   2   3      168.92      172.95      3.64 o
  -5   2   3      103.69       89.37      3.96 o
  -4   2   3       13.93       11.39      2.05 o
  -3   2   3       97.49      116.11      3.07 o
  -2   2   3       79.76       88.17      1.89 o
  -1   2   3       62.16       59.58      1.32 o
   0   2   3       19.33       19.33      2.42 o
   1   2   3      182.09      154.65      5.41 o
   2   2   3      535.53      607.19      5.44 o
   3   2   3       50.18       56.62      3.64 o
   4   2   3      133.46      116.96      4.55 o
   5   2   3        1.99        4.09      1.97 o
   6   2   3        0.39        5.97      3.91 o
   7   2   3        0.23        3.22      2.05 o
   8   2   3        0.07        0.86      2.18 o
 -11   3   3       13.10       21.05      5.74 o
 -10   3   3        1.45        5.19      3.66 o
  -9   3   3      155.81      169.66      6.49 o
  -8   3   3       75.75       76.69      4.69 o
  -7   3   3      487.49      477.43     11.45 o
  -6   3   3        2.89        3.21      2.00 o
  -5   3   3      314.74      325.48      6.50 o
  -4   3   3      441.30      481.38     10.25 o
  -3   3   3      309.68      354.97      4.76 o
  -2   3   3      126.20      114.51      2.97 o
  -1   3   3      171.93      177.77      4.52 o
   0   3   3       94.36       96.72      3.50 o
   1   3   3        0.15        0.17      1.53 o
   2   3   3       70.05       78.47      4.46 o
   3   3   3       67.08       63.34      2.29 o
   4   3   3       26.92       34.30      4.55 o
   5   3   3        9.12        5.83      1.74 o
   6   3   3       14.48       13.88      2.08 o
   7   3   3        1.28        4.20      2.04 o
   8   3   3        7.92        5.77      2.57 o
 -10   4   3        0.11        0.13      3.31 o
  -9   4   3      244.55      214.16      7.23 o
  -8   4   3       21.12       26.54      2.18 o
  -7   4   3       51.92       56.07      2.43 o
  -6   4   3        3.64        8.83      1.37 o
  -5   4   3       19.21       20.38      5.38 o
  -4   4   3     1152.01     1165.23      9.84 o
  -3   4   3      545.15      596.83     11.01 o
  -2   4   3        5.75        1.29      2.15 o
  -1   4   3       63.02       64.75      4.10 o
   0   4   3       74.75       79.63      2.46 o
   1   4   3      170.46      168.27      5.99 o
   2   4   3       11.77        5.89      2.47 o
   3   4   3      244.75      236.44      8.20 o
   4   4   3       36.14       34.38      5.10 o
   5   4   3        0.01        0.16      1.83 o
   6   4   3        2.75        5.26      2.28 o
   7   4   3        1.33        0.94      2.34 o
 -10   5   3        0.00        4.36      3.22 o
  -9   5   3      270.55      258.20      9.78 o
  -8   5   3      292.78      296.08      8.11 o
  -7   5   3      323.27      337.78      6.72 o
  -6   5   3      148.65      146.60      5.63 o
  -5   5   3      793.39      800.77     10.26 o
  -4   5   3       71.93       73.08      3.45 o
  -3   5   3       60.03       53.85      1.86 o
  -2   5   3      324.16      318.21      6.38 o
  -1   5   3      376.82      398.67      7.88 o
   0   5   3      984.41      982.35      9.55 o
   1   5   3       59.79       65.22      6.07 o
   2   5   3      239.91      239.81      6.85 o
   3   5   3        2.38        0.22      1.98 o
   4   5   3        0.25        0.04      1.88 o
   5   5   3       33.69       25.45      3.04 o
   6   5   3        0.40        1.01      2.26 o
 -10   6   3        6.38        1.51      3.22 o
  -9   6   3       73.14       71.91      5.78 o
  -8   6   3       11.73        4.90      3.06 o
  -7   6   3       96.50       93.52      4.80 o
  -6   6   3      131.43      131.07      4.74 o
  -5   6   3        0.03        1.08      1.62 o
  -4   6   3      174.67      156.47      6.29 o
  -3   6   3        0.02        0.00      1.77 o
  -2   6   3       75.81       66.26      2.95 o
  -1   6   3        2.13        4.12      1.60 o
   0   6   3       10.02       11.14      1.93 o
   1   6   3       63.53       66.25      3.42 o
   2   6   3        0.39        0.44      1.99 o
   3   6   3        0.18        0.89      1.95 o
   4   6   3        4.74        9.13      3.84 o
   5   6   3        0.91        0.18      2.35 o
  -9   7   3       15.68       18.32      4.15 o
  -8   7   3       40.91       41.38      5.13 o
  -7   7   3       82.77       86.92      5.36 o
  -6   7   3       67.21       60.67      4.38 o
  -5   7   3      327.62      290.37     10.60 o
  -4   7   3       57.45       50.02      2.18 o
  -3   7   3      123.86      119.95      4.97 o
  -2   7   3       16.89       16.83      2.59 o
  -1   7   3       13.31       18.33      2.66 o
   0   7   3       32.45       30.34      2.11 o
   1   7   3      176.22      158.74     17.73 o
   2   7   3       29.81       30.82      2.63 o
   3   7   3       21.93       22.92      3.48 o
   4   7   3        1.11        2.22      2.36 o
  -8   8   3       22.62       24.54      4.17 o
  -7   8   3       11.14        4.82      3.52 o
  -6   8   3        9.88       10.95      3.48 o
  -5   8   3      227.76      207.40      8.02 o
  -4   8   3      326.98      303.89     10.49 o
  -3   8   3        9.42       19.47      3.27 o
  -2   8   3        8.11       12.59      5.99 o
  -1   8   3       30.00       27.90      3.45 o
   0   8   3       47.16       56.00      3.76 o
   1   8   3        6.59        9.86      2.15 o
   2   8   3       59.87       78.41      3.51 o
   3   8   3        9.73       10.79      2.76 o
  -7   9   3       14.52       22.32      5.11 o
  -6   9   3       49.30       59.81      4.92 o
  -5   9   3        0.03        2.76      3.79 o
  -4   9   3        0.29        0.02      4.02 o
  -3   9   3        0.06        0.19      3.23 o
  -2   9   3        1.55        0.63      3.46 o
  -1   9   3       11.39        8.77      3.75 o
   0   9   3        1.74        1.82      2.31 o
   1   9   3       46.28       48.95      6.50 o
   2   9   3        2.07        3.04      3.01 o
  -5  10   3       45.48       46.87      4.92 o
  -4  10   3        2.39        4.57      4.42 o
  -3  10   3       32.32       28.46      5.09 o
  -2  10   3       11.22        9.99      4.12 o
  -1  10   3        9.37       10.43      4.44 o
  -2 -12   4       23.62       20.23      4.17 o
  -1 -12   4      103.98      105.98      6.30 o
   0 -12   4        4.79        7.39      3.66 o
   1 -12   4      127.91      129.33      7.20 o
   2 -12   4       38.54       35.56      4.65 o
   3 -12   4        7.90       14.70      3.98 o
   4 -12   4        5.44        3.81      3.52 o
   5 -12   4        1.84        2.37      3.41 o
  -4 -11   4        0.48        0.19      3.46 o
  -3 -11   4        4.32        3.66      3.22 o
  -2 -11   4        4.28        4.08      3.06 o
  -1 -11   4        5.30        3.79      3.35 o
   0 -11   4       84.16       83.07      5.30 o
   1 -11   4        0.17        0.10      2.66 o
   2 -11   4       44.84       47.07      4.65 o
   3 -11   4       10.40       17.00      3.29 o
   4 -11   4        1.83        0.88      2.45 o
   5 -11   4        0.64        2.50      2.37 o
   6 -11   4       28.44       31.50      4.59 o
  -5 -10   4       88.07       86.78      6.66 o
  -4 -10   4        5.20        8.27      3.18 o
  -3 -10   4        0.62        1.05      2.76 o
  -2 -10   4        9.75        8.56      2.99 o
  -1 -10   4        1.17        4.06      2.70 o
   0 -10   4        6.66        3.45      2.55 o
   1 -10   4       25.04       21.59      2.91 o
   2 -10   4       96.39       88.35      5.65 o
   3 -10   4       35.92       34.16      2.44 o
   4 -10   4       25.95       22.85      3.94 o
   5 -10   4        4.07        5.01      3.10 o
   6 -10   4       13.18       15.43      4.10 o
   7 -10   4        0.10        3.16      3.37 o
  -6  -9   4       25.80       25.57      4.69 o
  -5  -9   4       50.26       57.34      5.30 o
  -4  -9   4       31.48       23.77      3.87 o
  -3  -9   4       80.12       74.45      4.75 o
  -2  -9   4        0.21        0.02      2.47 o
  -1  -9   4      403.11      415.78     11.45 o
   0  -9   4      143.62      126.84      5.36 o
   2  -9   4     1110.83     1130.32     16.32 o
   3  -9   4      384.28      408.35     10.74 o
   4  -9   4        7.86        8.59      2.68 o
   5  -9   4       17.19       24.31      3.67 o
   6  -9   4      145.65      135.68      6.07 o
   7  -9   4        4.61        4.61      3.66 o
   8  -9   4        4.17        3.67      3.64 o
  -7  -8   4        7.82        4.77      3.62 o
  -6  -8   4       18.62       19.18      3.92 o
  -5  -8   4        2.96        5.45      3.08 o
  -4  -8   4        2.97        4.04      2.76 o
  -3  -8   4       80.77       88.03      5.93 o
  -2  -8   4      666.53      665.86     12.54 o
  -1  -8   4       27.07       24.69      4.08 o
   0  -8   4      128.94      124.54      6.91 o
   1  -8   4      766.71      736.54      7.94 o
   2  -8   4      105.50       92.24      6.14 o
   3  -8   4     1009.97      979.23     20.77 o
   4  -8   4       73.49       80.35      4.38 o
   5  -8   4        3.50        1.03      2.07 o
   6  -8   4        4.56       10.11      2.85 o
   7  -8   4        3.16        5.65      2.93 o
   8  -8   4       19.13       15.50      3.89 o
  -8  -7   4       65.43       75.97      6.03 o
  -7  -7   4        5.17        8.42      3.45 o
  -6  -7   4       29.78       30.45      3.96 o
  -5  -7   4        2.63        7.77      2.55 o
  -4  -7   4       79.25       79.09      3.98 o
  -3  -7   4       32.34       28.73      3.89 o
  -2  -7   4       65.05       61.25      5.13 o
  -1  -7   4      100.16       93.67      2.95 o
   0  -7   4      308.84      299.46      6.63 o
   1  -7   4       64.78       63.68      5.93 o
   2  -7   4        6.06        4.82      2.34 o
   3  -7   4       11.64       11.45      3.00 o
   4  -7   4        0.07        0.31      2.64 o
   5  -7   4        6.89        7.87      2.43 o
   6  -7   4       27.50       26.57      2.55 o
   7  -7   4        0.51        3.37      2.43 o
   8  -7   4        5.75        4.77      2.91 o
   9  -7   4        2.98        0.13      3.58 o
  -9  -6   4        4.94        8.10      3.79 o
  -8  -6   4       28.58       36.83      4.40 o
  -7  -6   4        5.37        6.26      3.23 o
  -6  -6   4       44.34       51.37      4.48 o
  -5  -6   4       37.10       37.32      3.71 o
  -4  -6   4      210.01      188.93      5.93 o
  -3  -6   4       84.86       71.78      4.34 o
  -2  -6   4      320.72      306.26      8.42 o
  -1  -6   4      147.35      158.44      4.65 o
   0  -6   4      414.17      407.97      7.58 o
   1  -6   4        0.09        0.13      2.12 o
   2  -6   4      350.61      352.39     11.08 o
   3  -6   4        3.50        1.19      2.20 o
   4  -6   4      270.33      246.58      5.11 o
   6  -6   4        4.25        6.76      2.95 o
   7  -6   4        9.57        6.03      2.99 o
   8  -6   4       64.24       45.04      4.31 o
   9  -6   4        4.34        0.10      3.33 o
  -9  -5   4       11.38        9.91      3.89 o
  -8  -5   4       19.52       21.67      3.50 o
  -7  -5   4        2.00        5.55      2.74 o
  -6  -5   4       17.29       16.25      2.99 o
  -5  -5   4       18.26       17.05      2.66 o
  -4  -5   4       48.83       48.35      2.79 o
  -3  -5   4       84.55       72.43      4.67 o
  -2  -5   4      152.02      180.26      7.46 o
  -1  -5   4       49.43       58.43      1.82 o
   0  -5   4       58.32       67.47      1.97 o
   1  -5   4       99.57       73.40      4.36 o
   2  -5   4       25.25       42.13      3.14 o
   3  -5   4       30.70       25.02      2.47 o
   4  -5   4      162.75      146.94      4.92 o
   5  -5   4        0.31        0.29      2.05 o
   6  -5   4        2.33        1.67      2.45 o
   7  -5   4        0.82        0.90      2.30 o
   8  -5   4        1.54        0.63      3.16 o
   9  -5   4        6.97        8.38      4.00 o
 -10  -4   4       25.84       27.66      4.98 o
  -9  -4   4       17.53       18.95      3.69 o
  -8  -4   4        0.30        0.15      2.41 o
  -7  -4   4      252.63      244.65      7.75 o
  -6  -4   4       64.39       55.62      3.89 o
  -5  -4   4      382.30      378.42      9.82 o
  -4  -4   4      293.13      289.90      5.30 o
  -3  -4   4       18.16       12.98      4.13 o
  -2  -4   4      917.00     1010.83     25.38 o
  -1  -4   4        2.09        0.70      2.42 o
   0  -4   4     1322.96     1372.10      7.50 o
   1  -4   4      884.71     1007.07     17.82 o
   2  -4   4      457.77      536.12      4.17 o
   3  -4   4      183.93      181.37      5.79 o
   4  -4   4       96.19       92.96      2.79 o
   5  -4   4        8.60       10.43      1.86 o
   6  -4   4       24.21       16.67      3.08 o
   7  -4   4       56.21       45.97      4.15 o
   8  -4   4       71.04       80.58      5.59 o
   9  -4   4       20.54       22.01      4.34 o
 -10  -3   4        8.58       10.70      3.81 o
  -9  -3   4       32.84       31.83      4.12 o
  -8  -3   4      129.63      137.98      6.01 o
  -7  -3   4       10.97        8.75      2.20 o
  -6  -3   4       36.53       35.20      2.74 o
  -5  -3   4        0.45        5.72      1.65 o
  -4  -3   4     3414.41     3761.81     40.63 o
  -3  -3   4     2470.91     2632.86     19.15 o
  -2  -3   4     1808.56     1874.92     11.50 o
  -1  -3   4       89.57       91.67      5.21 o
   0  -3   4        1.63        1.60      2.88 o
   1  -3   4      131.27      116.12      2.98 o
   2  -3   4        9.26       10.51      3.34 o
   3  -3   4       13.27       10.45      3.12 o
   4  -3   4        7.17        5.20      2.57 o
   5  -3   4       45.46       41.87      2.04 o
   6  -3   4        1.90        1.26      2.45 o
   7  -3   4        8.96        8.10      3.58 o
   8  -3   4        0.20        0.02      3.69 o
   9  -3   4        7.31        2.97      4.15 o
 -10  -2   4       23.54       29.95      4.46 o
  -9  -2   4       14.45       20.84      3.52 o
  -8  -2   4        1.21        1.68      2.37 o
  -7  -2   4       57.28       47.47      3.06 o
  -6  -2   4        0.27        0.36      1.65 o
  -5  -2   4      414.94      391.70      8.21 o
  -4  -2   4       18.26       25.25      1.38 o
  -3  -2   4       54.45       46.99      1.27 o
  -2  -2   4       17.62       14.73      1.95 o
  -1  -2   4      320.82      333.91      5.05 o
   0  -2   4      338.49      363.73     15.22 o
   1  -2   4       33.33       27.68      1.63 o
   2  -2   4       18.45       20.48      6.10 o
   3  -2   4        3.54        2.05      1.74 o
   4  -2   4       17.45       15.78      2.61 o
   5  -2   4        7.10        4.76      2.23 o
   6  -2   4      144.80      139.48      3.44 o
   7  -2   4       12.95       13.09      4.15 o
   8  -2   4       69.12       83.53      7.06 o
   9  -2   4        0.01        2.14      5.49 o
 -10  -1   4        6.44        7.46      3.54 o
  -9  -1   4       24.45       28.46      3.37 o
  -8  -1   4      184.00      194.90      6.87 o
  -7  -1   4        0.05        8.69      2.07 o
  -6  -1   4      232.98      225.16      5.23 o
  -5  -1   4       29.78       31.07      2.14 o
  -4  -1   4        7.42        5.12      1.50 o
  -3  -1   4       10.76       13.63      0.98 o
  -2  -1   4       10.31        9.50      1.07 o
  -1  -1   4       97.84       95.83      4.52 o
   0  -1   4       11.53        6.06      2.74 o
   1  -1   4      341.20      343.92      2.33 o
   2  -1   4       18.00       25.69      2.61 o
   3  -1   4        0.95        7.12      3.48 o
   4  -1   4       11.17        9.49      1.70 o
   5  -1   4       13.40       12.49      3.21 o
   6  -1   4      546.97      559.40      9.89 o
   7  -1   4      236.03      234.16      5.74 o
   8  -1   4        0.09        0.19      4.80 o
   9  -1   4        2.13        0.34      5.74 o
 -11   0   4        1.43       28.27     16.50 o
  -9   0   4       17.37       21.61      3.39 o
  -8   0   4      365.03      342.61      8.59 o
  -7   0   4      178.55      190.27      5.80 o
  -6   0   4       54.65       46.63      3.02 o
  -5   0   4       38.25       56.17      2.50 o
  -4   0   4      114.46      133.38      1.74 o
  -3   0   4       14.09       23.48      0.83 o
  -2   0   4      921.03     1042.81     27.77 o
  -1   0   4     2606.14     2778.50     31.66 o
   0   0   4        2.08        2.40      3.58 o
   1   0   4      839.91      971.80      6.05 o
   2   0   4     1028.53     1028.09     20.65 o
   3   0   4      114.98      125.53     11.42 o
   4   0   4       12.68       12.47      2.42 o
   5   0   4      258.95      234.30     13.01 o
   6   0   4       42.25       42.29      2.97 o
   7   0   4       34.17       29.95      3.79 o
   8   0   4       11.69       10.27      3.92 o
 -11   1   4        4.93       39.81      9.40 o
 -10   1   4        1.05        2.95      5.40 o
  -9   1   4        0.09        0.27      4.31 o
  -8   1   4        4.08       10.93      3.41 o
  -7   1   4        2.48        2.64      2.56 o
  -6   1   4        4.23        6.26      1.60 o
  -5   1   4        2.81        4.14      1.31 o
  -4   1   4      150.29      142.25      2.55 o
  -3   1   4      109.58      130.17      3.20 o
  -2   1   4      817.12      910.59     22.09 o
  -1   1   4      257.87      284.08      6.51 o
   0   1   4     1303.76     1387.94      6.69 o
   1   1   4     2204.81     2415.85     38.18 o
   2   1   4     1235.41     1221.98     22.51 o
   3   1   4       89.31       60.87     11.95 o
   4   1   4      156.95      141.38      2.47 o
   5   1   4      153.49      150.82      5.46 o
   6   1   4       15.06       20.97      1.89 o
   7   1   4      115.48      114.74      4.18 o
   8   1   4        5.23        2.51      2.68 o
 -10   2   4       73.47      120.60      7.60 o
  -9   2   4       17.84       15.54      3.89 o
  -8   2   4       33.34       31.40      6.50 o
  -7   2   4       29.23       30.04      2.23 o
  -6   2   4      153.41      147.66      4.46 o
  -5   2   4      179.39      160.39      3.86 o
  -4   2   4      112.67      114.96      1.48 o
  -3   2   4       25.96       23.54      3.27 o
  -2   2   4      167.31      155.99      5.09 o
  -1   2   4      235.49      203.36      4.26 o
   0   2   4      294.37      300.03      6.67 o
   1   2   4       10.80       15.38      2.12 o
   2   2   4       58.60       58.51      1.42 o
   3   2   4       29.94       39.32      1.56 o
   4   2   4        9.25       15.87      4.54 o
   5   2   4        0.01        0.15      1.77 o
   6   2   4        1.87        0.96      1.69 o
   7   2   4        0.86        0.42      2.13 o
 -10   3   4       35.96       28.31      3.83 o
  -9   3   4        7.34        9.67      2.74 o
  -8   3   4        8.57        9.62      2.41 o
  -7   3   4      252.16      241.67      4.46 o
  -6   3   4        1.99        1.01      1.41 o
  -5   3   4      192.94      193.92      5.46 o
  -4   3   4       92.34      103.22      4.23 o
  -3   3   4      620.60      638.23      5.18 o
  -2   3   4      109.40      107.20      3.79 o
  -1   3   4      201.56      193.77      4.75 o
   0   3   4       32.02       32.91      2.05 o
   1   3   4       22.63       16.52      1.50 o
   2   3   4       14.93       13.39      1.95 o
   3   3   4       21.72       18.64      2.04 o
   4   3   4        9.63       12.74      1.97 o
   5   3   4       11.43        9.26      1.86 o
   6   3   4        0.02        0.56      1.98 o
   7   3   4        1.65        0.02      2.25 o
 -10   4   4      146.63      168.05      8.27 o
  -9   4   4      341.55      367.11     11.22 o
  -8   4   4       83.08       75.58      5.05 o
  -7   4   4      149.09      137.98      5.95 o
  -6   4   4       49.20       57.73      4.79 o
  -5   4   4        5.32        3.06      1.86 o
  -4   4   4       23.34       20.57      2.39 o
  -3   4   4        0.02        0.12      1.62 o
  -2   4   4       18.75       15.14      1.57 o
  -1   4   4        0.01        0.11      1.82 o
   0   4   4      173.02      168.06      5.45 o
   1   4   4       18.12       16.50      3.90 o
   2   4   4      127.89      126.14      6.31 o
   3   4   4      176.37      176.65      5.63 o
   4   4   4       38.27       40.68      3.15 o
   5   4   4      271.79      257.81      5.85 o
   6   4   4       33.20       28.74      3.06 o
 -10   5   4       31.00       32.16      4.52 o
  -9   5   4      138.32      140.43      7.77 o
  -8   5   4        2.46        2.05      2.81 o
  -7   5   4        5.25        2.78      2.66 o
  -6   5   4      753.36      752.82     15.83 o
  -5   5   4       14.45       15.27      2.93 o
  -4   5   4      308.74      310.49      8.56 o
  -3   5   4      556.82      602.76      9.01 o
  -2   5   4       91.72       97.63      4.27 o
  -1   5   4      102.97       94.14      3.82 o
   0   5   4      691.95      706.85      8.10 o
   1   5   4      195.87      177.82     15.08 o
   2   5   4       29.58       26.27      4.86 o
   3   5   4        0.31        0.73      1.71 o
   4   5   4        0.98        2.94      2.24 o
   5   5   4        1.21        0.62      2.20 o
  -9   6   4       65.46       69.21      5.23 o
  -8   6   4       19.74       21.21      3.33 o
  -7   6   4      116.59      106.51      6.83 o
  -6   6   4      196.95      191.75      6.97 o
  -5   6   4       11.62       14.93      2.81 o
  -4   6   4      316.82      323.33     10.57 o
  -3   6   4       10.03        7.77      3.35 o
  -2   6   4       55.83       52.51      2.71 o
  -1   6   4      289.63      294.16     14.49 o
   0   6   4       37.84       37.98      2.77 o
   1   6   4       13.79       12.29      2.43 o
   2   6   4       49.53       45.06      3.24 o
   3   6   4       27.48       23.68      2.25 o
   4   6   4        1.89        9.09      3.28 o
   5   6   4        1.09        3.74      2.78 o
  -9   7   4        0.30        3.73      3.64 o
  -8   7   4       63.97       68.77      5.57 o
  -7   7   4       35.64       35.33      5.07 o
  -6   7   4      112.03      123.19      7.01 o
  -5   7   4       34.74       46.80      4.08 o
  -4   7   4       15.05       20.37      2.91 o
  -3   7   4      172.13      190.50      8.65 o
  -2   7   4       43.20       42.91      3.81 o
  -1   7   4       98.24      103.87      5.21 o
   0   7   4        1.02        0.37      2.06 o
   1   7   4        9.41       10.84      2.36 o
   2   7   4        5.70        4.46      2.24 o
   3   7   4        3.24        6.08      2.42 o
  -8   8   4        4.67       10.53      4.71 o
  -7   8   4       15.13       12.44      4.44 o
  -6   8   4        5.58        6.58      3.83 o
  -5   8   4        6.98        7.20      3.45 o
  -4   8   4        1.08        1.82      3.66 o
  -3   8   4        4.74        2.70      3.46 o
  -2   8   4        2.41        2.45      3.48 o
  -1   8   4        0.00        0.67      3.77 o
   0   8   4        0.11        0.02      3.69 o
   1   8   4        7.65        7.89      3.71 o
   2   8   4        0.09        1.45      2.51 o
  -6   9   4       49.18       50.45      6.34 o
  -5   9   4       33.76       24.42      4.75 o
  -4   9   4       12.43       15.10      4.17 o
  -3   9   4       40.14       39.95      5.13 o
  -2   9   4       13.73       20.52      4.61 o
  -1   9   4        0.20        2.78      3.94 o
   0   9   4        3.68        6.89      5.17 o
  -2 -12   5       14.25       21.95      4.17 o
  -1 -12   5        0.03        0.10      3.12 o
   0 -12   5       12.99        9.93      3.87 o
   1 -12   5       26.75       33.92      4.42 o
   2 -12   5        5.50        4.36      3.33 o
   3 -12   5       39.59       44.23      4.96 o
   4 -12   5       15.80       18.99      4.15 o
   5 -12   5        3.98        3.83      4.15 o
  -4 -11   5        3.20        0.08      4.27 o
  -3 -11   5        0.10        0.00      3.27 o
  -2 -11   5        3.47        3.83      3.14 o
  -1 -11   5        4.00        0.27      3.16 o
   0 -11   5       21.14       18.83      3.83 o
   1 -11   5        1.45        0.61      2.74 o
   2 -11   5       13.61       15.47      3.94 o
   3 -11   5        2.98        5.38      3.43 o
   4 -11   5       21.51       25.53      4.54 o
   5 -11   5        1.47        0.36      3.35 o
   6 -11   5       10.96       12.12      3.77 o
  -5 -10   5       14.24       18.34      4.17 o
  -4 -10   5       16.24       11.41      3.79 o
  -3 -10   5       47.45       50.55      4.75 o
  -2 -10   5       15.61       17.30      3.60 o
  -1 -10   5        3.53        4.02      3.08 o
   0 -10   5       25.06       23.45      3.87 o
   1 -10   5       34.52       27.89      3.79 o
   2 -10   5        8.85        7.35      3.25 o
   3 -10   5      321.31      314.66      9.32 o
   4 -10   5       49.31       45.06      3.90 o
   5 -10   5       34.79       32.14      4.57 o
   6 -10   5        0.59        0.56      3.77 o
   7 -10   5       17.89       19.08      3.81 o
  -6  -9   5       16.03        9.28      3.94 o
  -5  -9   5       34.29       33.17      4.52 o
  -4  -9   5        0.61        2.66      2.95 o
  -3  -9   5       13.14       13.00      3.02 o
  -2  -9   5       30.32       26.39      3.81 o
  -1  -9   5       43.18       37.28      3.54 o
   0  -9   5       10.81       10.18      2.85 o
   1  -9   5      807.27      854.38     17.51 o
   2  -9   5       88.39      105.88      5.63 o
   3  -9   5      852.61      858.72     17.40 o
   4  -9   5      172.50      173.64      7.04 o
   5  -9   5        0.64        0.94      2.62 o
   6  -9   5      100.76      109.27      6.43 o
   7  -9   5        3.10        4.13      3.39 o
  -7  -8   5       12.12       16.38      4.10 o
  -6  -8   5        0.31        5.99      3.58 o
  -5  -8   5       37.59       39.18      4.15 o
  -4  -8   5      137.57      121.50      5.67 o
  -3  -8   5      159.50      141.18      6.76 o
  -2  -8   5        0.31        0.04      2.72 o
  -1  -8   5       27.88       27.96      4.12 o
   0  -8   5      102.07       83.70      3.46 o
   1  -8   5       78.71       66.07      5.28 o
   2  -8   5        4.97        3.41      3.12 o
   3  -8   5      483.85      486.41     10.16 o
   4  -8   5       63.10       66.88      5.09 o
   5  -8   5       10.57       15.94      3.39 o
   6  -8   5        0.44        1.01      2.51 o
   7  -8   5        4.59        1.59      2.81 o
   8  -8   5       10.06       15.18      3.67 o
  -8  -7   5        0.07        0.02      3.46 o
  -7  -7   5        0.02        0.02      3.41 o
  -6  -7   5       27.30       24.42      3.50 o
  -5  -7   5      102.49      109.10      5.84 o
  -4  -7   5       44.80       51.37      4.61 o
  -3  -7   5      314.56      308.58      7.14 o
  -2  -7   5       51.40       54.95      3.00 o
  -1  -7   5      363.80      354.65     11.27 o
   0  -7   5        9.17       10.32      3.69 o
   1  -7   5      484.73      473.89      7.83 o
   2  -7   5        2.88        2.85      3.37 o
   3  -7   5       34.70       31.77      4.77 o
   4  -7   5       20.75       16.17      2.22 o
   5  -7   5        2.17        1.44      2.78 o
   6  -7   5       27.71       24.29      2.78 o
   7  -7   5       19.80       15.54      3.43 o
   8  -7   5        0.78        0.04      3.02 o
  -9  -6   5       35.08       37.17      4.63 o
  -8  -6   5       79.45       66.45      5.13 o
  -7  -6   5       66.32       59.45      4.63 o
  -6  -6   5       68.99       68.16      4.61 o
  -5  -6   5       79.99       70.45      3.92 o
  -4  -6   5       24.43       21.90      3.16 o
  -3  -6   5       26.79       18.16      2.89 o
  -2  -6   5      309.09      316.73      7.31 o
  -1  -6   5        0.30        0.29      2.05 o
   0  -6   5       28.43       27.04      3.46 o
   1  -6   5        4.97        3.83      2.58 o
   2  -6   5       66.67       69.69      2.30 o
   3  -6   5       28.11       28.71      4.34 o
   4  -6   5       31.63       26.01      4.13 o
   5  -6   5       18.35        7.12      2.18 o
   6  -6   5        0.28        0.75      2.81 o
   7  -6   5       33.81       31.37      4.50 o
   8  -6   5       20.03       24.86      4.44 o
  -9  -5   5        3.15        4.67      3.52 o
  -8  -5   5        0.97        1.89      2.70 o
  -7  -5   5       89.23       98.51      5.23 o
  -6  -5   5       34.21       34.87      3.31 o
  -5  -5   5        6.84        4.31      2.24 o
  -4  -5   5       10.33       11.41      2.45 o
  -3  -5   5       10.08       14.13      2.66 o
  -2  -5   5      262.06      265.53      5.24 o
  -1  -5   5      288.88      337.10      5.91 o
   0  -5   5      110.87      107.17      3.30 o
   1  -5   5      486.40      525.04     11.30 o
   2  -5   5      203.00      225.22      6.68 o
   3  -5   5      227.66      231.40      6.43 o
   4  -5   5      189.42      197.43      7.08 o
   5  -5   5      105.61       94.34      5.40 o
   6  -5   5       22.96       15.98      2.87 o
   7  -5   5        9.17        5.57      3.04 o
   8  -5   5        0.18        0.65      3.71 o
 -10  -4   5       18.86       28.38      4.84 o
  -9  -4   5        0.06        0.06      2.99 o
  -8  -4   5       33.45       32.50      3.71 o
  -7  -4   5      447.80      387.74      9.65 o
  -6  -4   5       32.07       24.27      2.74 o
  -5  -4   5      283.72      263.03      5.63 o
  -4  -4   5     1325.61     1401.81     12.62 o
  -3  -4   5     1053.39     1117.69     15.40 o
  -2  -4   5        5.21        4.56      2.02 o
  -1  -4   5      998.15     1077.53      7.84 o
   0  -4   5      851.67      885.22     28.10 o
   1  -4   5     1464.78     1572.52     22.96 o
   2  -4   5     1148.48     1190.79      9.93 o
   3  -4   5       23.29       14.88      5.08 o
   4  -4   5        6.38        5.83      1.21 o
   5  -4   5       40.69       41.16      2.84 o
   6  -4   5       13.43       15.39      2.83 o
   7  -4   5        1.53        2.03      2.91 o
   8  -4   5       29.31       32.25      4.56 o
 -10  -3   5        0.08        1.59      3.75 o
  -9  -3   5       13.10       17.38      3.58 o
  -8  -3   5       45.22       52.86      4.21 o
  -7  -3   5       44.72       35.29      3.23 o
  -6  -3   5       78.31       77.92      2.64 o
  -5  -3   5      536.39      542.55      6.59 o
  -4  -3   5     2002.20     2081.88     23.55 o
  -3  -3   5      466.52      525.84      6.13 o
  -2  -3   5      910.68     1009.51     15.88 o
  -1  -3   5      453.25      438.12      3.15 o
   0  -3   5       85.52       74.32      4.56 o
   1  -3   5      213.58      206.73      7.20 o
   2  -3   5       36.38       44.18      7.83 o
   3  -3   5       25.31       22.73      4.27 o
   4  -3   5       72.98       74.00      2.43 o
   5  -3   5      675.43      631.58     25.55 o
   6  -3   5        0.09        0.03      1.85 o
   7  -3   5       24.53       27.77      3.52 o
   8  -3   5        5.69        1.15      3.94 o
 -10  -2   5      144.61      145.87      7.20 o
  -9  -2   5       81.78       81.44      4.94 o
  -8  -2   5       59.97       54.15      3.66 o
  -7  -2   5       80.88       79.43      4.19 o
  -6  -2   5        0.01        0.29      1.33 o
  -5  -2   5      140.79      127.72      2.88 o
  -4  -2   5      586.82      620.98     10.93 o
  -3  -2   5       28.74       27.45      1.33 o
  -2  -2   5      122.77      119.29      3.02 o
  -1  -2   5        4.59        2.63      1.37 o
   0  -2   5       28.22       25.81      1.97 o
   1  -2   5       10.12       14.25      1.91 o
   2  -2   5       20.18       17.57      2.29 o
   3  -2   5       16.97       11.41      2.29 o
   4  -2   5       84.58       78.49      4.10 o
   5  -2   5      248.93      245.66      8.05 o
   6  -2   5        0.78        0.61      1.81 o
   7  -2   5        5.77        1.75      2.23 o
   8  -2   5        2.50        7.20      4.65 o
 -10  -1   5        8.90       15.75      4.04 o
  -9  -1   5       35.80       44.10      4.38 o
  -8  -1   5        0.47        0.21      2.24 o
  -7  -1   5      113.27      109.04      2.97 o
  -6  -1   5      213.63      224.89      4.73 o
  -5  -1   5       86.80       81.56      2.83 o
  -4  -1   5      529.23      531.46      5.57 o
  -3  -1   5      280.21      283.65      2.99 o
  -2  -1   5        2.29        5.23      0.93 o
  -1  -1   5      144.77      131.51      4.17 o
   0  -1   5      511.37      540.65      4.75 o
   1  -1   5       48.89       48.35      3.28 o
   2  -1   5      665.12      629.71     10.36 o
   3  -1   5       64.49       57.38      2.90 o
   4  -1   5        0.73        0.41      1.47 o
   5  -1   5        0.02        0.78      1.83 o
   6  -1   5        8.92        6.95      2.38 o
   7  -1   5       30.46       34.65      3.46 o
   8  -1   5        2.60        3.96      2.97 o
 -10   0   5       24.85       52.02      9.90 o
  -9   0   5        7.67        5.41      1.96 o
  -8   0   5       72.34       66.28      2.89 o
  -7   0   5       60.15       64.63      2.52 o
  -6   0   5        0.02        0.57      1.22 o
  -5   0   5       85.52       69.61      2.45 o
  -4   0   5      132.96      154.23      3.30 o
  -3   0   5       75.23      103.59      2.51 o
  -2   0   5       22.24       20.19      4.84 o
  -1   0   5      300.89      269.39      8.17 o
   0   0   5     1283.60     1461.70     24.72 o
   1   0   5      120.33       89.42      9.64 o
   2   0   5        7.16        7.46      2.18 o
   3   0   5        2.25        2.16      2.83 o
   4   0   5        8.44       11.96      2.56 o
   5   0   5      226.81      227.25      7.10 o
   6   0   5       13.67       15.95      4.03 o
   7   0   5       62.75       64.80      3.99 o
   8   0   5       15.69       16.73      5.23 o
 -11   1   5        6.08        6.64      3.18 o
 -10   1   5       14.02       17.63      3.02 o
  -9   1   5        9.82       10.16      2.85 o
  -8   1   5       29.51       28.16      2.35 o
  -7   1   5        3.62        5.86      1.50 o
  -6   1   5       24.49       28.61      1.71 o
  -5   1   5      574.40      609.74      7.97 o
  -4   1   5        0.30        1.61      1.68 o
  -3   1   5      938.87     1005.52     19.01 o
  -2   1   5        4.14        5.53      3.37 o
  -1   1   5      177.50      203.52      2.43 o
   0   1   5       14.27        6.25      3.25 o
   1   1   5       13.01       14.68      3.90 o
   2   1   5      472.48      466.03      8.41 o
   3   1   5       15.02       16.27      3.05 o
   4   1   5      140.70      159.76      5.93 o
   5   1   5       33.93       29.25      2.83 o
   6   1   5        3.49        2.28      1.81 o
   7   1   5       28.03       23.81      4.61 o
 -10   2   5        1.83        8.10      3.25 o
  -9   2   5        2.27        8.92      2.70 o
  -8   2   5       18.40       14.85      3.00 o
  -7   2   5       14.55       17.44      3.25 o
  -6   2   5        4.92        6.07      1.72 o
  -5   2   5      837.51      867.64     13.88 o
  -4   2   5      775.00      813.09     18.22 o
  -3   2   5       63.07       64.98      3.48 o
  -2   2   5       38.54       41.07      3.16 o
  -1   2   5       21.92       23.85      1.18 o
   0   2   5      195.40      176.24      2.49 o
   1   2   5        1.37        2.94      2.13 o
   2   2   5        1.40        1.36      2.08 o
   3   2   5       48.46       40.46      3.85 o
   4   2   5       51.07       41.53      3.30 o
   5   2   5        6.60        6.36      2.36 o
   6   2   5        1.01        0.35      2.04 o
   7   2   5        0.46        0.32      2.35 o
 -10   3   5       14.59       15.20      3.73 o
  -9   3   5       50.40       46.45      4.15 o
  -8   3   5       59.01       67.49      4.23 o
  -7   3   5      131.52      138.59      7.01 o
  -6   3   5       23.60       19.25      3.79 o
  -5   3   5       17.80       14.91      1.88 o
  -4   3   5       15.18       15.41      4.29 o
  -3   3   5      307.75      310.38     11.24 o
  -2   3   5        5.40        2.85      1.61 o
  -1   3   5      426.86      382.31      5.23 o
   0   3   5       52.16       48.85      2.51 o
   1   3   5       30.58       27.28      2.91 o
   2   3   5       71.91       69.85      3.46 o
   3   3   5       41.95       39.69      2.61 o
   4   3   5        7.79        6.78      2.59 o
   5   3   5       12.59       13.16      2.14 o
   6   3   5        2.27        5.28      2.29 o
 -10   4   5       11.63       14.99      3.52 o
  -9   4   5       84.56      105.75      6.05 o
  -8   4   5       10.07       12.75      3.18 o
  -7   4   5      179.26      175.13      7.37 o
  -6   4   5        0.70        1.28      2.78 o
  -5   4   5       21.48       13.61      2.30 o
  -4   4   5        5.16        4.15      3.25 o
  -3   4   5      191.29      183.30      5.07 o
  -2   4   5        0.06        0.08      2.85 o
  -1   4   5      242.58      251.83      3.59 o
   0   4   5       46.70       39.34      3.65 o
   1   4   5       61.07       59.56      7.15 o
   2   4   5        4.43        4.69      2.21 o
   3   4   5        8.52       11.37      5.88 o
   4   4   5        5.01       13.21      2.27 o
   5   4   5        2.17        4.76      2.52 o
 -10   5   5        0.24        2.39      3.92 o
  -9   5   5        1.03        1.65      3.46 o
  -8   5   5       13.39        5.45      2.85 o
  -7   5   5       54.04       55.68      4.31 o
  -6   5   5      497.42      528.71     13.72 o
  -5   5   5      119.69      115.74      6.01 o
  -4   5   5      417.16      404.95     11.29 o
  -3   5   5       89.08       86.53      4.54 o
  -2   5   5      415.13      428.93     10.07 o
  -1   5   5     1897.71     2061.58     36.48 o
   0   5   5       70.23       71.17      2.54 o
   1   5   5       47.26       51.00      3.99 o
   2   5   5       13.65       17.27      3.03 o
   3   5   5        7.84       10.47      2.59 o
   4   5   5       16.72       14.19      2.38 o
   5   5   5        7.15        6.52      2.82 o
  -9   6   5       25.88       23.29      4.40 o
  -8   6   5        2.54        5.36      3.50 o
  -7   6   5        9.72        7.43      3.75 o
  -6   6   5       30.95       30.13      3.73 o
  -5   6   5      206.28      221.18      9.07 o
  -4   6   5      232.51      232.28      7.92 o
  -3   6   5      135.70      138.78      6.09 o
  -2   6   5      124.01      133.90      6.64 o
  -1   6   5      111.16      102.88      5.76 o
   0   6   5      237.29      243.94      9.36 o
   1   6   5       60.85       63.76      4.38 o
   2   6   5       17.46       24.37      5.18 o
   3   6   5       42.09       46.87      3.70 o
  -8   7   5       43.66       43.20      5.80 o
  -7   7   5       18.32       11.20      3.96 o
  -6   7   5        6.39        8.31      3.69 o
  -5   7   5        1.14        2.24      3.37 o
  -4   7   5       15.49       18.24      4.17 o
  -3   7   5       15.05       19.08      3.45 o
  -2   7   5       19.01       20.82      3.98 o
  -1   7   5       54.25       57.71      5.57 o
   0   7   5       43.95       46.84      4.88 o
   1   7   5        0.02        0.06      3.52 o
   2   7   5        0.43        0.00      3.92 o
  -7   8   5       29.97       40.56      5.45 o
  -6   8   5        4.13        1.51      4.25 o
  -5   8   5       51.96       53.36      5.42 o
  -4   8   5       25.15       15.73      3.98 o
  -3   8   5       82.07       82.91      6.87 o
  -2   8   5        0.19        1.57      3.66 o
  -1   8   5       22.55       21.46      4.56 o
   0   8   5        1.61        0.40      4.25 o
  -4   9   5       75.55       88.12      6.49 o
  -3   9   5       37.99       46.57      5.82 o
  -2 -12   6       18.80       30.05      4.75 o
  -1 -12   6        2.51        2.49      3.67 o
   0 -12   6       22.51       25.00      4.06 o
   1 -12   6       41.18       43.81      5.01 o
   2 -12   6        5.74       10.58      3.56 o
   3 -12   6       77.68       89.42      6.51 o
   4 -12   6        5.00        6.05      3.46 o
  -4 -11   6        0.24        0.31      3.96 o
  -3 -11   6        5.04       12.61      4.02 o
  -2 -11   6        8.52       12.96      4.33 o
  -1 -11   6        0.98        5.59      3.56 o
   0 -11   6       42.34       37.95      4.94 o
   1 -11   6      549.27      555.20     13.74 o
   2 -11   6      141.25      153.75      7.79 o
   3 -11   6        4.57        5.53      3.64 o
   4 -11   6       12.64       19.31      4.21 o
   5 -11   6        1.81        2.26      3.77 o
  -6 -10   6       18.72       31.66      5.01 o
  -5 -10   6       21.45       22.36      4.77 o
  -4 -10   6       11.62       11.46      4.04 o
  -3 -10   6       12.28       15.35      3.46 o
  -2 -10   6       42.21       47.43      4.67 o
  -1 -10   6        8.79       10.55      3.33 o
   0 -10   6        1.70        0.84      2.93 o
   1 -10   6       23.66       31.75      4.31 o
   2 -10   6       90.85      107.11      5.68 o
   3 -10   6       45.23       48.92      5.28 o
   4 -10   6       25.74       25.36      4.23 o
   5 -10   6       35.13       38.40      4.42 o
   6 -10   6        1.21        0.31      2.89 o
  -7  -9   6        5.45       11.45      4.27 o
  -6  -9   6        1.55        0.06      3.77 o
  -5  -9   6        0.00        0.15      3.06 o
  -4  -9   6        6.28        4.21      3.22 o
  -3  -9   6       11.41        9.78      2.97 o
  -2  -9   6        0.01        2.30      2.79 o
  -1  -9   6        7.97       10.78      2.97 o
   0  -9   6       43.01       43.51      4.00 o
   1  -9   6        8.93        4.71      2.74 o
   2  -9   6      136.87      130.94      6.18 o
   3  -9   6       92.71       97.38      5.47 o
   4  -9   6       61.17       66.28      5.00 o
   5  -9   6       58.05       55.97      4.88 o
   6  -9   6       91.98       92.66      5.91 o
   7  -9   6        0.05        0.80      3.69 o
  -7  -8   6        3.02        0.94      3.73 o
  -6  -8   6        0.03        3.23      2.81 o
  -5  -8   6      116.86      115.41      6.01 o
  -4  -8   6       51.34       46.89      4.27 o
  -3  -8   6      220.51      193.95      7.71 o
  -2  -8   6      108.09       84.22      4.42 o
  -1  -8   6       92.50       90.80      4.04 o
   0  -8   6       83.65       76.54      5.47 o
   1  -8   6       25.63       19.39      2.58 o
   2  -8   6      338.37      345.11      8.17 o
   3  -8   6       87.70       90.36      5.99 o
   4  -8   6      259.69      241.91      8.88 o
   5  -8   6      202.59      202.88      7.45 o
   6  -8   6       69.10       53.46      4.94 o
   7  -8   6       31.01       32.14      4.52 o
  -8  -7   6       70.53       68.52      5.74 o
  -7  -7   6        2.14        1.30      2.83 o
  -6  -7   6       22.96       18.57      3.37 o
  -5  -7   6        6.84        3.96      2.58 o
  -4  -7   6       67.07       54.64      3.66 o
  -3  -7   6       22.44       21.23      3.50 o
  -2  -7   6       29.89       31.49      4.10 o
  -1  -7   6      205.97      197.66      4.94 o
   0  -7   6        2.21        3.75      2.95 o
   1  -7   6      355.08      338.43     11.22 o
   2  -7   6        9.09       11.18      2.07 o
   3  -7   6       25.76       30.01      2.34 o
   4  -7   6       26.80       31.45      4.54 o
   5  -7   6      103.35      102.21      6.24 o
   6  -7   6       81.39       65.21      4.61 o
   7  -7   6        4.25        7.35      3.41 o
   8  -7   6        1.84        5.42      4.63 o
  -9  -6   6        1.12        3.12      3.62 o
  -8  -6   6       16.70       18.53      3.45 o
  -7  -6   6      128.94      126.59      6.11 o
  -6  -6   6        0.38        0.02      2.45 o
  -5  -6   6      202.05      182.81      6.79 o
  -4  -6   6        3.70        3.52      2.43 o
  -3  -6   6       78.06       68.46      3.29 o
  -2  -6   6      188.42      198.14      6.81 o
  -1  -6   6      182.60      201.89      7.02 o
   0  -6   6      954.49     1010.50     15.41 o
   1  -6   6      111.13      118.82      6.05 o
   2  -6   6       34.07       32.92      4.21 o
   3  -6   6       18.12       21.88      3.85 o
   4  -6   6       52.90       45.71      2.64 o
   5  -6   6        3.35       11.94      2.43 o
   6  -6   6        9.68       10.70      3.69 o
   7  -6   6        2.48        3.25      3.58 o
   8  -6   6        0.07        2.47      4.42 o
  -9  -5   6        3.06        1.40      3.41 o
  -8  -5   6        4.27        0.11      2.78 o
  -7  -5   6        7.57        4.10      2.97 o
  -6  -5   6      167.73      164.30      6.18 o
  -5  -5   6      175.22      181.85      6.09 o
  -4  -5   6       37.40       32.06      2.78 o
  -3  -5   6        1.80        1.42      1.65 o
  -2  -5   6       70.28       47.39      1.98 o
  -1  -5   6      119.89      140.74      4.68 o
   0  -5   6      270.37      281.39      3.95 o
   1  -5   6        0.09        0.07      1.26 o
   2  -5   6      115.59      105.46      3.11 o
   3  -5   6      106.88      105.00      3.40 o
   4  -5   6       15.26       16.79      2.05 o
   5  -5   6       49.56       48.10      3.58 o
   6  -5   6        1.51        2.41      3.14 o
   7  -5   6        2.25        5.26      3.79 o
   8  -5   6        8.86        7.04      4.38 o
 -10  -4   6        0.18        0.00      4.00 o
  -9  -4   6        4.87        3.89      3.35 o
  -8  -4   6       28.77       34.20      3.62 o
  -7  -4   6       15.26       18.68      2.81 o
  -6  -4   6      225.14      212.55      6.43 o
  -5  -4   6      632.82      624.94     12.65 o
  -4  -4   6      151.63      146.11      2.57 o
  -3  -4   6      406.06      435.07      4.27 o
  -2  -4   6       81.57       73.96      3.46 o
  -1  -4   6     1165.66     1223.59     17.62 o
   0  -4   6       91.23       86.04      1.34 o
   1  -4   6      763.04      782.80      6.85 o
   2  -4   6      477.43      472.50      9.20 o
   3  -4   6       66.33       60.48      3.48 o
   4  -4   6        9.81       14.50      1.60 o
   5  -4   6        0.44        0.56      1.73 o
   6  -4   6       12.49       12.44      2.14 o
   7  -4   6        5.35        8.61      3.52 o
   8  -4   6       13.68       17.44      4.34 o
 -10  -3   6       40.48       27.04      4.34 o
  -9  -3   6       73.33       68.52      5.01 o
  -8  -3   6       13.54        9.30      2.95 o
  -7  -3   6       92.37       92.04      2.97 o
  -6  -3   6       77.63       65.08      2.44 o
  -5  -3   6      110.84      112.12      2.72 o
  -4  -3   6     1475.51     1506.67     17.38 o
  -3  -3   6        0.13        0.17      1.51 o
  -2  -3   6       55.17       56.13      4.56 o
  -1  -3   6        9.04        8.44      1.37 o
   0  -3   6      112.49      108.84      4.97 o
   1  -3   6      319.93      315.69      6.22 o
   2  -3   6       40.78       35.80      2.18 o
   3  -3   6      412.00      393.97      8.86 o
   4  -3   6      591.18      502.82     21.02 o
   5  -3   6       53.55       54.54      3.73 o
   6  -3   6        0.75        2.53      1.75 o
   7  -3   6        3.47        6.11      2.61 o
   8  -3   6        1.19        0.34      4.12 o
 -10  -2   6        0.52        0.04      3.83 o
  -9  -2   6       62.69       57.96      4.56 o
  -8  -2   6      116.48      112.88      3.74 o
  -7  -2   6       20.15       20.41      1.78 o
  -6  -2   6      365.11      360.73      5.41 o
  -5  -2   6       32.67       30.23      1.89 o
  -4  -2   6      242.80      256.44      5.34 o
  -3  -2   6       20.67       20.72      1.71 o
  -2  -2   6       96.35       95.03      2.86 o
  -1  -2   6     1136.42     1180.76     10.85 o
   0  -2   6       15.53       14.13      1.94 o
   1  -2   6        4.96        2.11      1.70 o
   2  -2   6        1.78        2.85      1.37 o
   3  -2   6       16.67       17.55      5.75 o
   4  -2   6      393.77      377.88     10.07 o
   5  -2   6      152.12      152.27      3.92 o
   6  -2   6        8.81        8.32      2.61 o
   7  -2   6       11.03       13.48      5.46 o
   8  -2   6        0.00        0.16      3.12 o
 -10  -1   6       31.59       29.76      3.85 o
  -9  -1   6        1.01        0.77      2.28 o
  -8  -1   6       22.73       17.76      2.12 o
  -7  -1   6      161.40      165.51      4.13 o
  -6  -1   6       66.84       61.48      2.10 o
  -5  -1   6      514.90      521.43      6.19 o
  -4  -1   6      673.91      722.68      9.12 o
  -3  -1   6       82.39       82.43      2.40 o
  -2  -1   6        0.04        0.02      1.17 o
  -1  -1   6      681.87      713.70      6.81 o
   0  -1   6      351.70      371.52      6.89 o
   1  -1   6       68.06       59.43      3.12 o
   2  -1   6      568.09      568.47      7.68 o
   3  -1   6        1.53        0.38      1.45 o
   4  -1   6      171.58      181.89      4.71 o
   5  -1   6        2.17        2.23      1.96 o
   6  -1   6       17.45       24.87      2.98 o
   7  -1   6        4.98        4.47      2.84 o
 -10   0   6        6.39        5.86      2.93 o
  -9   0   6       79.19       70.34      4.57 o
  -8   0   6       67.00       67.11      4.27 o
  -7   0   6      111.73      109.31      4.96 o
  -6   0   6      192.73      182.14      6.47 o
  -5   0   6       20.40       19.27      2.32 o
  -4   0   6      199.81      230.79      7.33 o
  -3   0   6        0.02        0.29      2.20 o
  -2   0   6      120.49      133.92      3.10 o
  -1   0   6       51.12       62.55      3.63 o
   0   0   6        0.26        0.16      2.25 o
   1   0   6       14.19       22.90      3.12 o
   2   0   6      181.11      172.57      3.83 o
   3   0   6        0.03        0.08      2.01 o
   4   0   6        3.30        3.23      3.03 o
   5   0   6        1.54        1.74      2.12 o
   6   0   6        2.02        1.61      2.28 o
   7   0   6        2.74        2.78      2.86 o
 -10   1   6       17.27       23.20      3.62 o
  -9   1   6       57.48       57.90      4.36 o
  -8   1   6       24.98       29.82      3.18 o
  -7   1   6      184.23      191.42      7.18 o
  -6   1   6       87.81       76.73      4.08 o
  -5   1   6       11.38       12.65      2.55 o
  -4   1   6       48.08       54.72      3.41 o
  -3   1   6      252.69      237.24      6.35 o
  -2   1   6       89.96       94.61      3.29 o
  -1   1   6      219.06      245.93      6.15 o
   0   1   6      228.12      241.98      2.76 o
   1   1   6      237.27      241.85      4.46 o
   2   1   6      200.67      173.22     15.10 o
   3   1   6      254.44      237.10     11.37 o
   4   1   6       37.96       32.50      1.92 o
   5   1   6        6.65        3.37      2.62 o
   6   1   6       60.56       51.86      4.00 o
 -10   2   6       96.71      114.63      6.81 o
  -9   2   6      103.08      114.17      6.49 o
  -8   2   6       50.03       45.76      3.58 o
  -7   2   6        1.40        5.93      1.97 o
  -6   2   6      337.96      291.33     10.01 o
  -5   2   6       24.93       24.23      2.45 o
  -4   2   6      105.00       94.74      3.66 o
  -3   2   6        8.74        9.68      2.24 o
  -2   2   6      237.31      221.30      7.23 o
  -1   2   6      113.90      108.12      3.25 o
   0   2   6       90.98       81.93      3.95 o
   1   2   6        1.40        1.28      2.01 o
   2   2   6        2.28        1.22      2.08 o
   3   2   6       11.85       17.87      3.36 o
   4   2   6       28.25       30.12      3.09 o
   5   2   6       19.23       22.77      2.40 o
   6   2   6        1.51        1.50      2.60 o
 -10   3   6       90.59       96.98      6.66 o
  -9   3   6        3.82        8.94      3.20 o
  -8   3   6       44.96       43.52      4.34 o
  -7   3   6       28.50       33.48      3.08 o
  -6   3   6       89.82       91.95      4.36 o
  -5   3   6       13.71       13.91      3.81 o
  -4   3   6        1.54        1.47      3.20 o
  -3   3   6      315.32      302.39      7.04 o
  -2   3   6      410.30      395.47     12.17 o
  -1   3   6        5.56        4.57      3.27 o
   0   3   6       23.83       23.37      2.14 o
   1   3   6       23.68       24.54      2.23 o
   2   3   6       63.09       65.67      2.96 o
   3   3   6       24.63       26.41      2.93 o
   4   3   6        5.22        3.86      2.52 o
   5   3   6        0.99        1.22      2.41 o
 -10   4   6        4.73        5.30      3.79 o
  -9   4   6       88.26       86.03      6.37 o
  -8   4   6       20.02       16.52      3.43 o
  -7   4   6       22.98       24.96      3.89 o
  -6   4   6      298.90      312.94      9.28 o
  -5   4   6       20.34       24.14      4.02 o
  -4   4   6        3.21        5.67      3.52 o
  -3   4   6      303.87      283.39     10.51 o
  -2   4   6      161.24      169.06      5.80 o
  -1   4   6       18.47       21.17      3.35 o
   0   4   6       12.55       15.71      4.19 o
   1   4   6        4.85        7.37      3.81 o
   2   4   6        3.64        2.00      2.06 o
   3   4   6        0.08        0.02      2.18 o
   4   4   6       17.42       20.02      3.23 o
  -9   5   6        1.60        3.41      3.66 o
  -8   5   6       30.00       36.44      4.82 o
  -7   5   6        0.25        0.38      3.10 o
  -6   5   6        0.07        0.71      3.16 o
  -5   5   6      194.71      183.40      7.62 o
  -4   5   6      125.41      119.72      6.01 o
  -3   5   6       22.87       27.94      3.67 o
  -2   5   6      309.98      323.89     11.14 o
  -1   5   6        3.43        6.05      3.29 o
   0   5   6       68.12       69.10      4.63 o
   1   5   6       28.38       33.51      5.03 o
   2   5   6        2.50        2.66      4.02 o
   3   5   6        9.75        6.39      3.62 o
  -8   6   6       10.78       15.81      3.98 o
  -7   6   6       26.86       28.00      5.05 o
  -6   6   6       30.63       30.15      4.06 o
  -5   6   6       95.40      102.82      5.93 o
  -4   6   6       12.45       11.16      3.64 o
  -3   6   6       66.88       66.68      5.49 o
  -2   6   6      113.09      120.74      6.57 o
  -1   6   6       11.26        4.79      3.85 o
   0   6   6      167.32      186.77      7.92 o
   1   6   6       30.69       24.77      4.96 o
   2   6   6        8.05        9.19      4.56 o
  -7   7   6      140.06      124.09      7.37 o
  -6   7   6      159.50      171.51      8.82 o
  -5   7   6       13.15       12.04      4.69 o
  -4   7   6       35.60       40.08      4.59 o
  -3   7   6       10.11        9.21      4.73 o
  -2   7   6        8.69       10.87      4.86 o
  -1   7   6        0.27        1.82      4.33 o
   0   7   6       12.33       14.03      4.23 o
   1   7   6       28.89       35.45      5.32 o
  -5   8   6       10.33        3.14      4.50 o
  -4   8   6        2.83        1.55      3.92 o
  -3   8   6        0.08        0.54      4.13 o
  -2   8   6        0.21        0.10      4.17 o
  -2 -12   7       92.19      116.03      7.56 o
  -1 -12   7       18.09       21.42      4.79 o
   0 -12   7        1.77        5.55      3.96 o
   1 -12   7       13.47       11.64      4.25 o
   2 -12   7        3.24        7.35      4.73 o
   3 -12   7        0.38        1.95      3.60 o
  -4 -11   7        1.07        0.08      3.98 o
  -3 -11   7       49.61       44.02      5.24 o
  -2 -11   7       10.63       14.13      4.06 o
  -1 -11   7       46.35       56.39      4.90 o
   0 -11   7      129.09      135.76      7.62 o
   1 -11   7      130.44      136.35      6.87 o
   2 -11   7       13.23       15.91      4.61 o
   3 -11   7        9.22       17.09      4.02 o
   4 -11   7       41.89       43.79      5.32 o
   5 -11   7        2.06        2.62      3.92 o
  -6 -10   7        1.27        3.10      4.42 o
  -5 -10   7       45.82       46.95      5.72 o
  -4 -10   7      172.67      156.93      7.50 o
  -3 -10   7        2.60        0.15      3.25 o
  -2 -10   7       71.61       74.65      5.57 o
  -1 -10   7       10.69        1.42      2.87 o
   0 -10   7      117.55      134.44      6.05 o
   1 -10   7      408.01      423.23     12.50 o
   2 -10   7       39.60       44.10      4.90 o
   3 -10   7       24.37       22.07      3.81 o
   4 -10   7       22.40       20.48      3.92 o
   5 -10   7        0.56        1.17      3.73 o
   6 -10   7        0.03        0.25      3.62 o
  -7  -9   7        3.46        3.92      4.10 o
  -6  -9   7        0.67        2.70      3.50 o
  -5  -9   7       75.90       63.10      5.17 o
  -4  -9   7       63.22       66.57      5.01 o
  -3  -9   7        4.88        0.46      2.66 o
  -2  -9   7        3.86        2.91      3.37 o
  -1  -9   7       33.93       40.08      4.13 o
   0  -9   7       45.63       40.92      4.06 o
   1  -9   7        0.80        0.44      2.74 o
   2  -9   7      192.11      224.23      8.04 o
   3  -9   7        0.19        0.02      2.68 o
   4  -9   7        3.07        4.65      2.99 o
   5  -9   7       28.67       32.98      4.25 o
   6  -9   7       11.32       11.64      4.40 o
  -7  -8   7        1.56        3.67      3.81 o
  -6  -8   7        0.10        1.74      2.97 o
  -5  -8   7        5.50        5.01      2.85 o
  -4  -8   7        1.77        5.59      2.60 o
  -3  -8   7      151.17      143.36      5.76 o
  -2  -8   7      209.84      200.65      7.69 o
  -1  -8   7       24.74       23.43      3.62 o
   0  -8   7       72.07       71.07      3.87 o
   1  -8   7       13.62       22.59      2.97 o
   2  -8   7      477.99      483.34     13.24 o
   3  -8   7        0.88        2.41      3.10 o
   4  -8   7      402.49      407.22     10.57 o
   5  -8   7        6.91       14.80      3.75 o
   6  -8   7       17.78       19.06      4.10 o
   7  -8   7       28.84       30.24      4.82 o
  -8  -7   7        0.90        0.11      3.83 o
  -7  -7   7       30.33       25.25      3.92 o
  -6  -7   7       50.80       56.00      4.65 o
  -5  -7   7        7.30        8.80      2.81 o
  -4  -7   7       84.46       69.27      4.84 o
  -3  -7   7       82.20       83.99      4.02 o
  -2  -7   7       17.94       19.52      2.47 o
  -1  -7   7       17.48       16.84      3.52 o
   0  -7   7      233.43      236.76      8.69 o
   1  -7   7       85.69       77.35      3.04 o
   2  -7   7       58.57       53.02      3.14 o
   3  -7   7       21.65       22.99      4.36 o
   4  -7   7       23.78       28.98      3.04 o
   5  -7   7        0.01        1.51      2.74 o
   6  -7   7        3.41        7.41      3.69 o
   7  -7   7        0.13        0.98      3.69 o
  -9  -6   7        1.86        2.24      3.98 o
  -8  -6   7       44.34       45.50      4.79 o
  -7  -6   7      131.06      137.73      6.49 o
  -6  -6   7        0.82        0.00      2.41 o
  -5  -6   7       28.75       24.81      3.04 o
  -4  -6   7        7.74       10.41      2.70 o
  -3  -6   7       53.26       49.65      3.89 o
  -2  -6   7       20.66       21.65      2.47 o
  -1  -6   7        0.86       12.88      1.52 o
   0  -6   7      174.79      174.09      3.19 o
   1  -6   7       44.02       35.92      3.32 o
   2  -6   7       65.79       59.23      1.89 o
   3  -6   7       15.25       17.27      2.53 o
   4  -6   7        2.03        1.59      2.72 o
   5  -6   7        0.04        0.02      2.72 o
   6  -6   7        4.52        4.73      3.27 o
   7  -6   7        1.56        0.21      4.13 o
  -9  -5   7        0.84        1.24      3.46 o
  -8  -5   7        0.04        0.04      2.99 o
  -7  -5   7        4.32        0.00      3.20 o
  -6  -5   7      545.72      523.31     11.54 o
  -5  -5   7      520.53      471.80     10.58 o
  -4  -5   7      196.40      180.59      5.93 o
  -3  -5   7       31.51       23.37      2.81 o
  -2  -5   7      127.32      117.04      2.55 o
  -1  -5   7      103.23       90.82      2.88 o
   0  -5   7       33.25       37.07      4.17 o
   1  -5   7        7.17        6.53      1.46 o
   2  -5   7       78.63       76.90      2.87 o
   3  -5   7        0.80        0.33      1.58 o
   4  -5   7      110.16      100.15      4.07 o
   5  -5   7       54.66       56.31      3.36 o
   6  -5   7       18.77       16.36      3.96 o
   7  -5   7        4.76        5.99      4.08 o
  -9  -4   7        1.82        0.04      3.35 o
  -8  -4   7        0.90        0.98      2.78 o
  -7  -4   7       26.30       27.01      3.22 o
  -6  -4   7     1500.70     1463.58     23.73 o
  -5  -4   7      115.01      107.89      4.15 o
  -4  -4   7      449.60      425.53      5.46 o
  -3  -4   7       94.30       88.64      3.20 o
  -2  -4   7       58.13       58.37      1.62 o
  -1  -4   7      366.09      385.51      4.48 o
   0  -4   7        9.93       16.59      3.23 o
   1  -4   7      280.13      283.89      6.71 o
   2  -4   7       31.95       33.37      3.21 o
   3  -4   7        1.36        1.72      1.73 o
   4  -4   7       29.73       32.13      2.82 o
   5  -4   7        7.14        5.77      4.45 o
   6  -4   7       24.21       20.79      2.56 o
   7  -4   7        0.07        0.06      3.90 o
  -8  -3   7       69.80       66.21      4.23 o
  -7  -3   7      100.12      106.48      4.63 o
  -6  -3   7       53.23       48.43      2.36 o
  -5  -3   7       74.78       74.02      2.84 o
  -4  -3   7      309.62      302.13      4.35 o
  -3  -3   7        3.00        3.36      1.47 o
  -2  -3   7       98.11       93.00      3.69 o
  -1  -3   7       14.81       10.39      2.32 o
   0  -3   7        5.25        2.56      1.56 o
   1  -3   7      106.34       97.56      4.54 o
   2  -3   7       35.18       32.27      3.22 o
   3  -3   7       98.20       95.51      7.85 o
   4  -3   7      175.31      165.36      3.80 o
   5  -3   7       40.43       38.57      3.29 o
   6  -3   7       14.40       14.03      2.79 o
   7  -3   7        2.87        1.00      2.52 o
  -8  -2   7      164.91      151.00      5.70 o
  -7  -2   7        1.99        0.42      2.28 o
  -6  -2   7      247.20      242.25      5.66 o
  -5  -2   7       33.17       35.66      1.96 o
  -4  -2   7      460.47      468.76      6.35 o
  -3  -2   7      468.15      500.34      5.98 o
  -2  -2   7        7.26        9.79      1.73 o
  -1  -2   7       40.15       33.30      3.04 o
   0  -2   7        7.90        6.16      1.84 o
   1  -2   7       69.83       67.80      2.03 o
   2  -2   7        1.98        1.27      1.52 o
   3  -2   7        0.12        0.29      1.97 o
   4  -2   7      240.38      227.71      6.42 o
   5  -2   7        0.64        0.54      2.09 o
   6  -2   7        4.45        6.93      5.33 o
   7  -2   7        0.03        2.08      2.63 o
  -9  -1   7       57.31       54.13      4.61 o
  -8  -1   7       11.79        4.69      2.43 o
  -7  -1   7        0.39        0.63      2.03 o
  -6  -1   7        3.14        1.09      1.80 o
  -5  -1   7       47.48       52.33      3.81 o
  -4  -1   7        2.59        6.85      2.28 o
  -3  -1   7      162.13      167.86      5.15 o
  -2  -1   7      661.82      708.18     14.36 o
  -1  -1   7      452.34      496.95      6.00 o
   0  -1   7       60.95       59.32      2.05 o
   1  -1   7       33.68       31.22      3.29 o
   2  -1   7        9.11       10.66      1.99 o
   3  -1   7       38.75       34.43      3.90 o
   4  -1   7        1.43        2.79      2.04 o
   5  -1   7       20.53       25.26      2.63 o
   6  -1   7        3.79        5.40      3.07 o
 -10   0   7        1.75        0.00      2.85 o
  -9   0   7       52.20       52.92      4.27 o
  -8   0   7        1.14        1.01      2.39 o
  -7   0   7        1.10        0.21      2.24 o
  -6   0   7        2.48        3.89      2.11 o
  -5   0   7        2.54        1.68      1.93 o
  -4   0   7      172.18      167.92      6.35 o
  -3   0   7      370.83      375.47      8.21 o
  -2   0   7       16.29       18.34      2.16 o
  -1   0   7        8.85       10.21      2.29 o
   0   0   7        7.20        3.20      2.21 o
   1   0   7      103.43      107.89      4.71 o
   2   0   7       18.32       16.28      2.83 o
   3   0   7       16.71       19.39      3.85 o
   4   0   7        0.43        2.73      2.32 o
   5   0   7        2.31        2.52      2.22 o
   6   0   7        1.43        0.19      2.63 o
 -10   1   7       15.97       12.79      3.77 o
  -9   1   7        3.61        2.01      2.51 o
  -8   1   7      106.51      119.07      6.01 o
  -6   1   7       29.88       24.02      3.16 o
  -5   1   7      275.96      262.43      8.36 o
  -4   1   7       10.11        8.10      2.78 o
  -3   1   7       21.93       19.89      3.08 o
  -2   1   7      203.73      197.64      7.89 o
  -1   1   7       60.94       53.57      3.04 o
   0   1   7       13.36       18.74      1.85 o
   1   1   7      248.62      235.32      6.75 o
   2   1   7        0.63        0.49      2.40 o
   3   1   7      107.56       96.68      2.94 o
   4   1   7        5.61        4.16      2.14 o
   5   1   7        3.39        0.77      2.44 o
   6   1   7       14.31       12.35      3.04 o
 -10   2   7        7.48        6.34      3.64 o
  -9   2   7       81.08       73.34      5.30 o
  -8   2   7       17.73       18.43      3.41 o
  -7   2   7       19.06       22.03      3.58 o
  -6   2   7       55.62       42.22      3.50 o
  -5   2   7       10.77       10.35      4.15 o
  -4   2   7       22.95       19.79      3.89 o
  -3   2   7        0.87        1.00      2.76 o
  -2   2   7      239.40      208.44      7.27 o
  -1   2   7        0.02        0.52      2.83 o
   0   2   7      125.29      123.01      5.17 o
   1   2   7       11.06       12.29      4.21 o
   2   2   7       12.88       15.72      2.80 o
   3   2   7      203.64      162.13      9.84 o
   4   2   7        0.22        1.86      3.58 o
   5   2   7       22.95       29.13      5.44 o
  -9   3   7        0.18        2.09      2.93 o
  -8   3   7       34.91       32.29      3.87 o
  -7   3   7       15.90       16.63      2.89 o
  -6   3   7       81.75       95.03      6.26 o
  -5   3   7       31.63       32.44      3.39 o
  -4   3   7       10.95       12.54      3.96 o
  -3   3   7      278.00      292.00      7.89 o
  -2   3   7      527.57      541.11     14.58 o
  -1   3   7        0.02        1.15      3.08 o
   0   3   7        5.71        3.66      3.54 o
   1   3   7        5.92        0.31      3.23 o
   2   3   7       10.56       12.90      3.50 o
   3   3   7       50.18       44.94      3.49 o
   4   3   7        1.08        5.42      2.45 o
  -9   4   7       77.50       83.87      6.47 o
  -8   4   7       29.82       23.85      4.02 o
  -7   4   7       66.18       66.88      5.34 o
  -6   4   7      175.60      167.38      7.85 o
  -5   4   7      127.54      142.82      7.45 o
  -4   4   7      165.57      174.21      6.60 o
  -3   4   7      404.09      408.37     12.94 o
  -2   4   7      311.65      284.06      8.52 o
  -1   4   7       49.91       60.69      5.84 o
   0   4   7       69.14       60.94      4.75 o
   1   4   7       28.98       33.13      4.10 o
   2   4   7       18.60       17.44      4.38 o
   3   4   7        4.41        5.17      3.71 o
  -8   5   7      108.35      111.72      6.85 o
  -7   5   7        0.01        0.29      3.12 o
  -6   5   7        4.49        0.94      3.60 o
  -5   5   7        0.00        0.02      3.16 o
  -4   5   7      109.22       95.93      5.88 o
  -3   5   7        0.03        0.50      3.10 o
  -2   5   7       44.15       48.90      4.52 o
  -1   5   7        6.43        1.67      3.58 o
   0   5   7      133.08      102.17      7.43 o
   1   5   7        3.08        0.42      3.45 o
   2   5   7        5.21       11.87      3.66 o
  -7   6   7        1.50        0.71      3.06 o
  -6   6   7        2.33        0.90      3.43 o
  -5   6   7       25.26       22.85      4.73 o
  -4   6   7       36.95       43.37      5.49 o
  -3   6   7       71.29       76.50      6.11 o
  -2   6   7       10.00        6.57      3.94 o
  -1   6   7       27.99       30.53      5.28 o
   0   6   7       33.69       27.47      4.82 o
   1   6   7        7.02       10.28      4.75 o
  -5   7   7       25.24       21.07      4.61 o
  -4   7   7       70.21       87.01      6.89 o
  -3   7   7        2.87        5.53      4.21 o
  -2   7   7       66.97       63.07      6.34 o
  -2 -12   8       68.55       75.51      6.49 o
  -1 -12   8       43.27       38.93      5.68 o
   0 -12   8        0.38        0.06      4.46 o
   1 -12   8       28.76       37.21      5.15 o
   2 -12   8        2.32        1.55      4.23 o
  -4 -11   8       15.26       17.51      5.05 o
  -3 -11   8       25.51       38.72      4.94 o
  -2 -11   8        1.27        0.10      3.92 o
  -1 -11   8      151.80      153.87      7.85 o
   0 -11   8        7.73        7.08      3.77 o
   1 -11   8       56.39       54.74      5.53 o
   2 -11   8        0.38        2.26      3.50 o
   3 -11   8        0.50        5.09      3.98 o
   4 -11   8        0.87        0.42      3.77 o
  -5 -10   8        0.71        0.21      4.17 o
  -4 -10   8        9.18       17.15      4.06 o
  -3 -10   8       18.42       19.58      4.02 o
  -2 -10   8       13.62        9.32      4.06 o
  -1 -10   8       33.91       33.61      4.00 o
   0 -10   8       13.52        9.95      3.89 o
   1 -10   8        2.50        2.53      3.14 o
   2 -10   8       20.97       21.99      3.90 o
   3 -10   8        6.82        7.08      3.62 o
   4 -10   8       36.40       28.33      4.92 o
   5 -10   8        1.51        1.68      4.23 o
  -6  -9   8       26.87       30.24      5.07 o
  -5  -9   8       50.23       45.55      4.79 o
  -4  -9   8        9.99        4.17      3.43 o
  -3  -9   8        0.07        2.55      2.91 o
  -2  -9   8       19.66       31.37      3.83 o
  -1  -9   8       11.18       12.15      2.97 o
   0  -9   8       62.50       63.89      4.56 o
   1  -9   8        3.60        4.34      3.16 o
   2  -9   8        1.48        1.42      2.91 o
   3  -9   8      107.90      110.57      6.16 o
   4  -9   8       74.81       65.55      5.13 o
   5  -9   8       33.61       39.20      4.96 o
   6  -9   8        5.24       10.30      4.63 o
  -7  -8   8        9.63       14.74      4.46 o
  -6  -8   8       10.48       16.69      4.02 o
  -5  -8   8        8.47       11.96      3.14 o
  -4  -8   8        7.60        7.89      3.16 o
  -3  -8   8       97.78       89.46      5.28 o
  -2  -8   8       46.08       38.59      4.04 o
  -1  -8   8      241.89      219.63      6.95 o
   0  -8   8       62.11       61.50      4.73 o
   1  -8   8        7.43       12.33      3.45 o
   2  -8   8      150.68      164.18      6.14 o
   3  -8   8       36.03       35.73      3.58 o
   4  -8   8       50.81       55.31      5.00 o
   5  -8   8        5.80        6.11      3.81 o
   6  -8   8       70.80       73.50      6.43 o
  -8  -7   8        8.83       12.33      4.48 o
  -7  -7   8        4.08        0.61      3.67 o
  -6  -7   8        0.01        0.00      2.91 o
  -5  -7   8       28.76       28.02      3.75 o
  -4  -7   8       98.22       83.76      4.59 o
  -3  -7   8        2.30        0.94      2.55 o
  -2  -7   8        6.98        9.72      3.04 o
  -1  -7   8       33.55       33.59      2.72 o
   0  -7   8        9.39        9.65      2.28 o
   1  -7   8       18.05       19.67      3.78 o
   2  -7   8       16.39       15.31      3.66 o
   3  -7   8       48.91       42.66      3.60 o
   4  -7   8       17.40       12.65      3.92 o
   5  -7   8       66.19       82.21      5.90 o
   6  -7   8        1.22        5.74      3.71 o
  -8  -6   8       11.75       11.41      3.87 o
  -7  -6   8       15.02       22.64      3.96 o
  -5  -6   8       89.60       90.69      4.82 o
  -4  -6   8       81.59       77.92      4.48 o
  -3  -6   8       80.15       72.69      3.96 o
  -2  -6   8        0.06        3.06      2.18 o
  -1  -6   8      356.06      357.56      6.20 o
   0  -6   8        1.75        2.43      1.51 o
   1  -6   8       90.45       79.29      2.52 o
   2  -6   8        7.56        7.47      2.91 o
   3  -6   8       55.69       48.50      4.37 o
   4  -6   8       23.41       22.33      2.94 o
   5  -6   8        0.05        2.39      3.25 o
   6  -6   8        0.20        0.69      3.54 o
  -8  -5   8       51.04       55.83      4.59 o
  -7  -5   8      119.96       94.36      5.40 o
  -6  -5   8      143.06      119.95      5.19 o
  -5  -5   8        0.03        5.44      2.68 o
  -4  -5   8       94.34       96.77      4.34 o
  -3  -5   8        0.53        5.61      2.72 o
  -2  -5   8       39.67       34.93      2.09 o
  -1  -5   8        0.90        0.48      1.34 o
   0  -5   8       18.56       16.50      1.67 o
   1  -5   8        0.42        0.99      1.43 o
   2  -5   8      290.37      300.88      6.46 o
   3  -5   8      161.72      165.42      6.12 o
   4  -5   8       92.13      106.63      4.34 o
   5  -5   8       37.54       36.96      4.15 o
   6  -5   8       16.48       14.06      2.53 o
  -7  -4   8        4.81        0.04      2.43 o
  -6  -4   8       58.90       44.83      3.71 o
  -5  -4   8      403.24      404.12      8.56 o
  -4  -4   8      262.16      250.58      5.65 o
  -3  -4   8       10.78       11.96      2.05 o
  -2  -4   8      204.46      202.98      3.37 o
  -1  -4   8      149.55      150.94      4.36 o
   0  -4   8       42.52       37.49      2.89 o
   1  -4   8        5.55        3.83      2.68 o
   2  -4   8      546.13      539.55     20.14 o
   3  -4   8      584.71      557.30     45.69 o
   4  -4   8       17.66       21.70      2.35 o
   5  -4   8        3.56        4.38      2.33 o
   6  -4   8       23.93       18.70      2.89 o
  -6  -3   8       14.38       13.99      3.52 o
  -5  -3   8      371.76      390.61      8.71 o
  -4  -3   8      151.32      142.89      3.62 o
  -3  -3   8      131.96      131.25      3.67 o
  -2  -3   8       55.55       51.89      1.83 o
  -1  -3   8       14.99        9.96      3.00 o
   0  -3   8       56.01       59.20      3.44 o
   1  -3   8       18.80       15.11      2.55 o
   2  -3   8        0.01        1.06      1.85 o
   3  -3   8       19.34       22.88      2.79 o
   4  -3   8       23.88       21.77      2.91 o
   5  -3   8       37.69       31.85      2.73 o
   6  -3   8        2.26        3.77      2.65 o
  -7  -2   8       22.31       18.53      3.39 o
  -6  -2   8      248.45      241.51      7.54 o
  -5  -2   8       21.28       17.09      2.78 o
  -4  -2   8      143.03      151.00      5.59 o
  -3  -2   8      270.42      273.01      7.75 o
  -2  -2   8      189.29      187.44      6.72 o
  -1  -2   8      293.00      310.07      4.60 o
   0  -2   8       61.58       54.11      3.40 o
   1  -2   8       57.87       51.18      3.08 o
   2  -2   8       38.56       37.72      2.25 o
   3  -2   8       38.62       39.16      2.33 o
   4  -2   8        4.67        4.17      2.46 o
   5  -2   8       12.78       15.88      3.14 o
   6  -2   8        1.05        2.99      2.58 o
  -9  -1   8       40.73       38.87      4.33 o
  -8  -1   8       33.32       29.95      3.43 o
  -7  -1   8      254.42      253.15      8.36 o
  -6  -1   8        1.01        1.91      2.56 o
  -5  -1   8       88.99       79.41      4.17 o
  -4  -1   8       53.73       53.86      3.58 o
  -3  -1   8      107.33       94.09      4.98 o
  -2  -1   8       64.81       74.00      4.42 o
  -1  -1   8       16.76       20.92      2.89 o
   0  -1   8       10.15       10.47      2.03 o
   1  -1   8        2.48        5.38      1.94 o
   2  -1   8        0.55        0.20      1.77 o
   3  -1   8       10.99        6.65      2.25 o
   4  -1   8        9.95       10.58      2.77 o
   5  -1   8       10.12       13.89      2.75 o
 -10   0   8        2.84        1.49      3.46 o
  -9   0   8        7.81        9.55      3.35 o
  -8   0   8       74.98       53.88      4.54 o
  -6   0   8       23.91       18.57      3.08 o
  -5   0   8       50.52       47.41      4.00 o
  -4   0   8       93.55      101.54      4.80 o
  -3   0   8        0.47        0.52      2.41 o
  -2   0   8      166.45      176.72      7.41 o
  -1   0   8       21.35       23.03      3.58 o
   0   0   8        0.06        0.11      2.81 o
   1   0   8       20.51       22.30      2.98 o
   2   0   8       50.58       41.33      5.72 o
   3   0   8       25.49       23.72      2.47 o
   4   0   8        0.01        0.75      2.35 o
   5   0   8        0.88        0.75      2.80 o
 -10   1   8        1.27        3.64      3.60 o
  -9   1   8        0.00        2.11      3.10 o
  -8   1   8       16.07       21.72      3.46 o
  -7   1   8        5.58        2.09      2.51 o
  -6   1   8      215.96      218.33      8.61 o
  -5   1   8      179.52      172.76      6.57 o
  -4   1   8      132.72      123.68      5.61 o
  -3   1   8      108.31      112.01      5.61 o
  -2   1   8        7.85        6.78      2.72 o
  -1   1   8        6.43        6.41      3.56 o
   0   1   8        6.21        2.14      3.50 o
   1   1   8      296.03      287.54      7.69 o
   2   1   8        0.08        0.10      3.50 o
   3   1   8       41.13       43.36      3.79 o
   4   1   8       25.19       22.18      3.30 o
  -9   2   8       15.58       19.66      4.40 o
  -8   2   8       25.82       25.78      3.94 o
  -7   2   8       75.68       71.09      4.63 o
  -6   2   8       22.75       23.73      4.33 o
  -5   2   8        1.80        3.54      3.04 o
  -4   2   8       41.16       40.77      4.71 o
  -3   2   8        1.71        0.73      3.04 o
  -2   2   8        5.58        3.73      3.08 o
  -1   2   8        0.27        0.02      2.95 o
   0   2   8       14.66       15.43      4.06 o
   1   2   8        1.44        2.35      3.81 o
   2   2   8        1.10        0.10      3.43 o
   3   2   8       22.50       21.19      4.84 o
   4   2   8        1.37        4.63      3.98 o
  -9   3   8        0.07        0.00      3.67 o
  -8   3   8       76.45       84.56      6.34 o
  -7   3   8        5.89        4.04      3.14 o
  -6   3   8        7.60        4.61      3.48 o
  -5   3   8        0.85        2.81      2.81 o
  -4   3   8       44.46       43.01      5.44 o
  -3   3   8      251.97      258.26      8.17 o
  -2   3   8        1.56        1.74      3.10 o
  -1   3   8        3.67        8.84      3.83 o
   0   3   8       13.09       14.03      3.54 o
   1   3   8        1.82        3.02      3.69 o
   2   3   8        1.83        0.67      3.75 o
   3   3   8        2.19        0.67      3.62 o
  -8   4   8       32.05       31.45      4.77 o
  -7   4   8       78.66       68.90      5.65 o
  -6   4   8       13.39       11.02      3.77 o
  -5   4   8      306.98      318.45     10.18 o
  -4   4   8       13.73       11.16      4.12 o
  -3   4   8      245.99      256.67     10.39 o
  -2   4   8       78.70       79.28      5.67 o
  -1   4   8        0.06        1.19      3.62 o
   0   4   8       10.31        7.94      3.98 o
   1   4   8        5.88        8.63      4.02 o
   2   4   8        7.68        6.12      4.08 o
  -7   5   8       20.28       26.70      5.01 o
  -6   5   8       10.10        7.14      3.89 o
  -5   5   8        0.10        0.04      3.54 o
  -4   5   8       32.46       27.56      4.75 o
  -3   5   8        0.00        0.00      4.23 o
  -2   5   8       29.78       27.58      4.75 o
  -1   5   8       94.20       91.66      7.10 o
   0   5   8       49.32       60.73      5.40 o
  -5   6   8       40.26       46.87      5.55 o
  -4   6   8       96.29      103.03      7.18 o
  -3   6   8       42.38       49.11      5.82 o
  -2   6   8       25.64       28.21      5.32 o
  -1 -12   9      222.43      212.07      9.53 o
   0 -12   9      110.38      121.19      7.90 o
   1 -12   9        4.73        8.77      5.05 o
  -3 -11   9        3.84        4.00      4.59 o
  -2 -11   9        0.40        2.43      4.25 o
  -1 -11   9        2.57       10.32      3.75 o
   0 -11   9        0.76        1.70      3.73 o
   1 -11   9       21.40       27.93      4.94 o
   2 -11   9        6.53        5.34      4.17 o
   3 -11   9       11.39       17.84      4.38 o
  -5 -10   9       63.85       69.48      6.43 o
  -4 -10   9        2.64        4.19      3.87 o
  -3 -10   9       78.95       65.54      5.51 o
  -2 -10   9       11.78       18.83      3.77 o
  -1 -10   9        2.21        0.29      2.79 o
   0 -10   9       10.22       11.45      3.43 o
   1 -10   9       19.34       20.17      4.08 o
   2 -10   9       56.28       64.46      5.70 o
   3 -10   9       10.93       16.08      4.59 o
   4 -10   9        0.93        0.38      4.25 o
  -6  -9   9       30.96       34.95      5.21 o
  -5  -9   9        0.00        1.09      3.37 o
  -4  -9   9        3.41        4.19      3.58 o
  -3  -9   9       35.08       41.67      4.36 o
  -2  -9   9        5.03        3.00      2.85 o
  -1  -9   9       14.47       17.92      3.31 o
   0  -9   9        6.65       11.12      3.31 o
   1  -9   9        1.32        0.04      2.85 o
   2  -9   9        0.62        0.08      3.12 o
   3  -9   9       25.99       30.16      4.21 o
   4  -9   9       35.70       22.70      4.52 o
   5  -9   9       13.04       13.42      4.33 o
  -7  -8   9       49.93       54.05      5.70 o
  -6  -8   9        0.05        0.10      3.18 o
  -5  -8   9       16.50       22.24      3.96 o
  -4  -8   9        4.02        5.49      3.25 o
  -3  -8   9       72.40       90.19      5.36 o
  -2  -8   9       11.48       16.63      3.50 o
  -1  -8   9       23.68       30.01      4.00 o
   0  -8   9        5.41        6.26      2.91 o
   1  -8   9      111.00      126.80      5.63 o
   2  -8   9       85.41      106.02      6.51 o
   3  -8   9      167.57      148.43      7.25 o
   4  -8   9       18.07       13.09      3.75 o
   5  -8   9       29.05       31.68      4.82 o
  -8  -7   9       16.17       11.46      5.07 o
  -7  -7   9       81.09       90.00      5.91 o
  -6  -7   9        0.04        0.00      3.14 o
  -5  -7   9       23.28       27.60      3.77 o
  -4  -7   9        8.40        8.80      3.18 o
  -3  -7   9      182.34      186.00      7.12 o
  -2  -7   9      430.14      441.64     10.11 o
  -1  -7   9        8.96       10.72      2.95 o
   0  -7   9       92.91       68.52      5.00 o
   1  -7   9        0.00        1.36      1.77 o
   2  -7   9        4.25        5.92      3.17 o
   3  -7   9        3.46        5.21      2.31 o
   4  -7   9        0.71        6.93      3.69 o
   5  -7   9       19.05       13.53      3.96 o
  -7  -6   9       30.46       26.47      4.77 o
  -6  -6   9       21.94       18.64      3.64 o
  -5  -6   9        0.52        3.54      3.00 o
  -4  -6   9       52.20       49.02      3.81 o
  -3  -6   9       79.52       88.92      4.96 o
  -2  -6   9       45.79       50.63      3.87 o
  -1  -6   9      121.66      120.70      4.63 o
   0  -6   9        2.67        1.74      1.61 o
   1  -6   9      140.96      153.38      4.74 o
   2  -6   9       31.37       29.49      2.17 o
   3  -6   9       38.23       44.16      2.64 o
   4  -6   9        0.43        1.00      2.15 o
   5  -6   9        0.38        2.00      2.50 o
  -5  -5   9        7.38       10.24      3.14 o
  -4  -5   9       77.44       70.68      4.25 o
  -3  -5   9       25.41       28.82      3.66 o
  -2  -5   9        4.98        5.50      1.78 o
  -1  -5   9        3.70        5.70      1.69 o
   0  -5   9      149.79      148.36      3.90 o
   1  -5   9       18.42       19.51      2.17 o
   2  -5   9       11.38        8.34      2.17 o
   3  -5   9       15.45       14.07      2.48 o
   4  -5   9        1.53        3.99      2.69 o
   5  -5   9        0.14        0.45      2.23 o
  -3  -4   9       33.08       29.17      2.97 o
  -2  -4   9      241.66      254.47      5.29 o
  -1  -4   9       11.81       11.63      6.52 o
   0  -4   9      244.53      243.67      8.07 o
   1  -4   9       46.59       51.83      3.18 o
   2  -4   9      175.64      161.06      9.63 o
   3  -4   9       44.19       45.82      5.17 o
   4  -4   9        0.19        1.63      2.27 o
   5  -4   9       10.88       14.94      2.89 o
  -5  -3   9       29.76       39.60      3.75 o
  -4  -3   9      157.76      151.19      5.90 o
  -3  -3   9     1412.80     1449.15     22.74 o
  -2  -3   9       69.72       70.03      4.86 o
  -1  -3   9      133.81      132.26      6.43 o
   0  -3   9      258.68      274.68      4.68 o
   1  -3   9       11.60        8.18      2.08 o
   2  -3   9      419.38      445.80      8.74 o
   3  -3   9        0.05        0.88      2.10 o
   4  -3   9       59.37       58.52      3.35 o
   5  -3   9        0.08        1.63      2.68 o
  -7  -2   9      106.83       96.93      5.38 o
  -6  -2   9       33.06       28.35      3.60 o
  -5  -2   9      125.32      115.49      5.42 o
  -4  -2   9       22.24       18.87      3.12 o
  -3  -2   9       29.24       33.32      3.62 o
  -2  -2   9       99.00       95.72      4.57 o
  -1  -2   9       76.21       77.61      5.11 o
   0  -2   9       26.64       30.30      4.12 o
   1  -2   9       45.37       52.50      5.08 o
   2  -2   9        0.01        0.84      2.04 o
   3  -2   9        5.68        8.77      2.46 o
   4  -2   9        5.52        7.61      3.57 o
   5  -2   9        3.25        4.88      4.01 o
  -8  -1   9      118.07      114.82      6.09 o
  -7  -1   9       23.51       20.37      3.96 o
  -6  -1   9       26.85       31.96      3.52 o
  -5  -1   9       39.10       36.29      3.96 o
  -4  -1   9        4.50        5.23      2.79 o
  -3  -1   9        7.72        8.73      3.00 o
  -2  -1   9        0.94        0.10      2.51 o
  -1  -1   9       48.00       42.32      4.06 o
   0  -1   9       27.82       32.77      3.64 o
   1  -1   9       16.41       14.55      3.12 o
   2  -1   9        2.04        1.61      3.20 o
   3  -1   9        0.56        2.68      2.65 o
   4  -1   9        0.35        0.04      2.54 o
  -9   0   9        7.00       12.52      3.83 o
  -8   0   9       18.93       14.55      3.50 o
  -7   0   9       10.36        9.36      3.39 o
  -6   0   9        1.81        0.06      2.72 o
  -5   0   9       41.27       35.45      3.87 o
  -4   0   9       75.19       79.93      5.15 o
  -3   0   9       18.02       19.48      3.56 o
  -2   0   9      264.18      263.50      8.12 o
  -1   0   9        0.44        1.00      2.93 o
   0   0   9       15.03       18.97      3.94 o
   1   0   9        6.04        4.44      3.69 o
   2   0   9       25.32       20.42      3.60 o
   3   0   9       11.25        9.01      3.87 o
   4   0   9        9.99       16.56      4.21 o
  -9   1   9        1.87        0.04      3.54 o
  -8   1   9       21.29       21.69      4.12 o
  -7   1   9       35.71       29.63      4.67 o
  -6   1   9      170.83      181.72      7.23 o
  -5   1   9       70.22       70.76      5.05 o
  -4   1   9        3.02        6.32      2.91 o
  -3   1   9       26.53       31.85      3.77 o
  -2   1   9       21.61       16.77      3.37 o
  -1   1   9        2.02        3.98      3.14 o
   0   1   9       41.59       40.96      5.24 o
   1   1   9       46.41       34.53      3.67 o
   2   1   9       84.67       67.89      6.45 o
   3   1   9        0.03        1.97      3.67 o
  -8   2   9       33.47       47.03      4.90 o
  -7   2   9       22.30       26.91      4.90 o
  -6   2   9       31.13       30.72      4.31 o
  -5   2   9      695.18      707.00     15.69 o
  -4   2   9      503.73      499.06     14.34 o
  -3   2   9        0.60        2.99      3.81 o
  -2   2   9       10.71       12.13      3.64 o
  -1   2   9       16.46       20.27      4.50 o
   0   2   9        1.04        1.89      3.29 o
   1   2   9        5.17        3.71      4.25 o
   2   2   9        0.37        1.95      4.02 o
  -8   3   9       52.24       61.25      6.72 o
  -7   3   9        3.74        2.28      3.77 o
  -6   3   9       34.02       36.29      4.88 o
  -5   3   9       34.64       41.97      5.24 o
  -4   3   9      161.39      164.38      7.27 o
  -3   3   9        5.33        6.70      4.00 o
  -2   3   9        2.58        2.97      3.85 o
  -1   3   9        2.24       10.01      4.06 o
   0   3   9        0.19        2.20      4.08 o
   1   3   9        1.11        2.12      3.83 o
  -7   4   9       15.34        4.73      3.98 o
  -6   4   9       14.42       17.70      4.65 o
  -5   4   9       43.03       46.74      5.68 o
  -4   4   9        1.66        0.00      3.81 o
  -3   4   9       12.74        9.46      3.96 o
  -2   4   9       72.97       74.19      6.49 o
  -1   4   9        1.00        0.25      4.08 o
   0   4   9        0.83        2.01      4.34 o
  -4   5   9        0.58        1.03      3.98 o
  -3   5   9        0.75        0.19      4.63 o
  -2 -11  10       17.82       24.98      5.67 o
  -1 -11  10       30.05       33.11      5.05 o
   0 -11  10       47.78       55.18      5.55 o
   1 -11  10       61.03       76.89      6.51 o
  -4 -10  10        4.97        5.67      4.15 o
  -3 -10  10       29.52       44.23      5.61 o
  -2 -10  10        0.15        0.21      3.90 o
  -1 -10  10       18.27       18.18      4.19 o
   0 -10  10        8.77       15.91      4.19 o
   1 -10  10       37.52       39.35      4.92 o
   2 -10  10       63.61       66.86      6.01 o
   3 -10  10       14.22       13.07      4.12 o
  -5  -9  10        1.14        0.82      3.90 o
  -4  -9  10       66.71       69.92      5.57 o
  -3  -9  10       46.80       43.54      5.15 o
  -2  -9  10       33.10       45.19      4.88 o
  -1  -9  10       13.48       20.06      3.48 o
   0  -9  10       15.09       22.26      3.92 o
   1  -9  10        2.31        0.00      3.10 o
   2  -9  10        0.02        0.08      3.35 o
   3  -9  10        4.99        7.64      3.77 o
   4  -9  10        4.74        0.21      4.17 o
  -6  -8  10       11.89       22.07      4.50 o
  -5  -8  10       60.46       72.27      5.47 o
  -4  -8  10        1.10        2.37      3.43 o
  -3  -8  10        5.73        2.14      3.67 o
  -2  -8  10      125.86      117.94      6.16 o
  -1  -8  10        2.43        0.19      3.04 o
   0  -8  10        8.20        8.98      2.93 o
   1  -8  10       14.37       14.83      3.79 o
   2  -8  10        8.64        6.74      3.60 o
   3  -8  10       52.52       58.26      5.13 o
   4  -8  10        8.30        8.61      4.10 o
  -5  -7  10        6.85        8.80      3.79 o
  -4  -7  10       11.09       13.40      3.43 o
  -3  -7  10        0.50        6.49      4.31 o
  -2  -7  10        2.57        6.45      3.16 o
  -1  -7  10       10.70        9.26      3.39 o
   0  -7  10       62.35       66.57      4.25 o
   1  -7  10       15.88       14.51      2.37 o
   2  -7  10        5.06        5.93      2.45 o
   3  -7  10        0.56        0.55      2.23 o
   4  -7  10       15.07       18.54      2.81 o
  -3  -6  10       37.91       50.51      4.84 o
  -2  -6  10       26.03       26.05      3.25 o
  -1  -6  10       79.70       75.87      4.80 o
   0  -6  10       45.51       48.87      6.02 o
   1  -6  10       65.16       65.12      3.62 o
   2  -6  10        2.28        4.73      3.84 o
   3  -6  10       17.72       23.50      3.14 o
   4  -6  10        0.16        0.85      2.45 o
  -2  -5  10        0.40        0.61      2.81 o
  -1  -5  10        0.38        2.52      2.72 o
   0  -5  10      102.32      109.78      7.23 o
   1  -5  10       35.15       42.30      2.77 o
   2  -5  10       31.56       32.20      2.76 o
   3  -5  10        6.10        3.25      2.32 o
   4  -5  10        9.87        7.36      2.88 o
  -3  -4  10       58.29       54.74      4.17 o
  -2  -4  10       16.79       15.47      2.95 o
  -1  -4  10       12.17       16.48      2.64 o
   0  -4  10      215.11      243.65      8.54 o
   1  -4  10        0.81        0.23      2.08 o
   2  -4  10      108.48      105.53      3.94 o
   3  -4  10        0.31        0.45      2.17 o
   4  -4  10        5.91        7.42      2.68 o
  -5  -3  10       19.41       19.39      3.62 o
  -4  -3  10        0.03        2.66      2.79 o
  -3  -3  10       20.23       27.14      3.69 o
  -2  -3  10       25.44       19.85      3.58 o
  -1  -3  10      129.38      131.65      5.26 o
   0  -3  10       21.23       23.43      3.98 o
   1  -3  10       51.81       50.53      5.05 o
   2  -3  10       39.70       36.81      3.58 o
   3  -3  10        0.28        3.25      2.31 o
   4  -3  10        7.61        4.51      2.64 o
  -6  -2  10        0.85        0.15      3.27 o
  -5  -2  10       90.60       77.54      4.82 o
  -4  -2  10       78.24       66.01      4.61 o
  -3  -2  10        2.84        0.06      2.70 o
  -2  -2  10      119.19      119.11      5.99 o
  -1  -2  10        7.66       10.83      3.39 o
   0  -2  10       53.69       59.76      4.12 o
   1  -2  10        7.10        8.38      3.31 o
   2  -2  10        8.05       11.60      3.85 o
   3  -2  10       35.07       25.61      4.06 o
   4  -2  10       13.44       16.56      4.34 o
  -8  -1  10       62.70       62.01      5.36 o
  -7  -1  10        3.38        4.90      3.37 o
  -6  -1  10      110.27      105.46      5.97 o
  -5  -1  10       54.95       52.10      4.40 o
  -4  -1  10       31.24       27.24      3.69 o
  -3  -1  10       16.76       15.69      3.46 o
  -2  -1  10        9.99        9.68      3.48 o
  -1  -1  10        0.40        0.65      3.12 o
   0  -1  10       18.18       20.59      3.58 o
   1  -1  10       22.96       26.24      4.00 o
   2  -1  10        1.24        0.57      3.12 o
   3  -1  10        5.30        5.91      3.69 o
  -8   0  10        6.14        3.18      4.06 o
  -7   0  10        0.19        4.36      3.37 o
  -6   0  10       69.86       77.65      5.36 o
  -5   0  10        2.56        4.21      3.14 o
  -4   0  10       17.24       19.16      3.85 o
  -3   0  10       42.55       40.67      4.44 o
  -2   0  10       54.42       53.52      5.28 o
  -1   0  10       11.39       16.36      3.75 o
   0   0  10       32.52       38.51      4.08 o
   1   0  10       37.26       32.27      4.69 o
   2   0  10       21.11       26.82      4.80 o
  -8   1  10       34.79       45.46      5.38 o
  -7   1  10        3.30        2.91      3.56 o
  -6   1  10        3.17        5.47      3.50 o
  -5   1  10      276.55      277.89      9.95 o
  -4   1  10      228.89      189.05      7.98 o
  -3   1  10       17.57       24.60      4.15 o
  -2   1  10        9.09       13.49      5.67 o
  -1   1  10        8.22        7.79      3.87 o
   0   1  10        0.76        0.19      3.39 o
   1   1  10        9.25       12.86      3.71 o
   2   1  10        5.78        5.01      3.83 o
  -7   2  10       26.66       28.06      4.36 o
  -6   2  10        0.33        0.17      3.23 o
  -5   2  10       27.86       24.15      4.50 o
  -4   2  10      104.96       98.28      6.87 o
  -3   2  10       94.92      100.14      6.35 o
  -2   2  10       31.94       30.26      4.88 o
  -1   2  10       36.30       38.47      4.71 o
   0   2  10        0.04        2.07      3.85 o
  -6   3  10       16.55       25.36      4.86 o
  -5   3  10       97.20       96.41      7.37 o
  -4   3  10        1.23        1.44      3.92 o
  -3   3  10        5.21        0.61      3.62 o
  -2   3  10        3.75        1.74      3.54 o
  -1   3  10        0.03        0.80      4.12 o
  -3 -10  11       42.46       51.60      5.82 o
  -2 -10  11        2.96        8.69      4.29 o
  -1 -10  11       10.62       17.46      4.84 o
   0 -10  11        7.50       12.44      4.52 o
   1 -10  11        0.04        0.02      4.08 o
  -5  -9  11        0.42        0.00      4.52 o
  -4  -9  11        1.11        1.74      4.29 o
  -3  -9  11        4.62        9.97      4.57 o
  -2  -9  11       48.31       49.40      4.96 o
  -1  -9  11       12.79       20.81      4.25 o
   0  -9  11        5.34        7.18      3.85 o
   1  -9  11        6.95       12.58      4.29 o
   2  -9  11        3.04        1.68      3.98 o
  -3  -8  11       17.49       26.53      4.88 o
  -2  -8  11        0.35        0.00      3.50 o
  -1  -8  11        3.11        2.05      3.52 o
   0  -8  11       24.97       24.63      4.34 o
   1  -8  11       29.91       33.90      4.50 o
   2  -8  11       14.95       13.47      4.46 o
   3  -8  11       25.40       29.86      5.36 o
  -1  -7  11       46.04       40.60      4.17 o
   0  -7  11       74.94       98.90      6.07 o
   1  -7  11        0.38        3.04      3.62 o
   2  -7  11       39.17       41.53      3.66 o
   3  -7  11        9.64       10.88      3.68 o
   0  -6  11      263.46      270.28      8.23 o
   1  -6  11      177.50      189.06      5.48 o
   2  -6  11        1.46        1.97      2.60 o
   3  -6  11        5.00        4.80      3.67 o
  -1  -5  11        1.37        3.92      3.02 o
   0  -5  11       90.72      102.55      5.68 o
   1  -5  11      175.46      165.03      7.23 o
   2  -5  11        2.80        3.50      3.39 o
   3  -5  11        0.98        1.86      2.69 o
  -3  -4  11       49.41       56.06      4.73 o
  -2  -4  11        3.51        3.96      3.25 o
  -1  -4  11       30.16       28.75      3.92 o
   0  -4  11        2.64        1.82      2.93 o
   1  -4  11       19.03       17.47      3.27 o
   2  -4  11        6.73       13.26      3.62 o
   3  -4  11        8.48        9.36      3.71 o
  -4  -3  11       75.07       77.82      6.30 o
  -3  -3  11        0.16        0.06      3.06 o
  -2  -3  11      147.64      137.35      6.24 o
  -1  -3  11       21.49       29.55      4.23 o
   0  -3  11        0.63        0.00      2.79 o
   1  -3  11       74.43       76.02      5.11 o
   2  -3  11        0.00        0.29      2.99 o
  -6  -2  11       21.32       17.15      4.10 o
  -5  -2  11       74.67       90.51      5.68 o
  -4  -2  11        4.27        7.20      3.29 o
  -3  -2  11       57.57       54.38      4.75 o
  -2  -2  11       51.70       56.94      4.48 o
  -1  -2  11        4.31        6.43      2.87 o
   0  -2  11       12.63       13.80      4.10 o
   1  -2  11        0.59        0.59      3.20 o
   2  -2  11        2.28        9.82      3.60 o
  -7  -1  11       20.73       22.57      4.36 o
  -6  -1  11      128.42      142.59      6.93 o
  -5  -1  11        8.73        8.54      3.66 o
  -4  -1  11       70.94       76.01      5.49 o
  -3  -1  11       33.92       39.96      5.74 o
  -2  -1  11       11.82        9.15      3.64 o
  -1  -1  11      145.55      150.80      7.12 o
   0  -1  11       25.51       19.22      3.96 o
   1  -1  11       11.09       19.29      4.02 o
  -7   0  11        6.64        5.26      4.04 o
  -6   0  11       49.81       47.66      5.15 o
  -5   0  11       17.45       22.59      4.29 o
  -4   0  11        0.09        0.00      3.52 o
  -3   0  11        4.33        9.32      3.77 o
  -2   0  11        3.49        1.51      3.50 o
  -1   0  11       98.74       93.33      6.26 o
   0   0  11       17.89       23.03      4.25 o
  -6   1  11       34.22       21.36      5.01 o
  -5   1  11       14.49       11.08      4.10 o
  -4   1  11        2.55        1.34      3.66 o
  -3   1  11       19.60       22.76      4.57 o
  -2   1  11       28.08       24.04      4.46 o
  -1   1  11        0.80        6.97      3.83 o
  -4   2  11       13.29       18.93      4.63 o
  -3   2  11       83.15       79.91      6.66 o
  -1  -9  12        9.54       19.29      4.94 o
   1  -8  12        4.82        7.02      4.69 o
   1  -6  12        1.22        0.04      3.98 o
  -1  -5  12       24.41       22.26      4.23 o
   0  -5  12       78.87       87.36      5.82 o
   1  -5  12       14.09       16.40      4.00 o
  -2  -4  12        4.59        3.79      3.58 o
  -1  -4  12        1.02        0.90      3.37 o
   0  -4  12        2.71        2.95      3.48 o
   1  -4  12       20.90       25.63      4.56 o
  -4  -3  12       31.20       29.11      4.46 o
  -3  -3  12        0.78        1.47      3.39 o
  -2  -3  12       11.74       11.31      3.60 o
  -1  -3  12        4.36        4.77      3.71 o
   0  -3  12       28.40       25.21      4.12 o
  -5  -2  12        5.45        9.05      3.77 o
  -4  -2  12        0.15        9.86      4.38 o
  -3  -2  12       35.85       44.12      4.88 o
  -2  -2  12       13.01       12.58      3.98 o
  -1  -2  12       79.63       77.17      5.86 o
   0  -2  12       24.99       30.45      4.25 o
  -5  -1  12        1.13        2.39      4.00 o
  -4  -1  12       21.59       25.72      4.67 o
  -3  -1  12        5.00        9.68      4.10 o
  -2  -1  12        0.31        1.74      4.08 o
  -1  -1  12        1.81        0.13      3.37 o
 
